# Supplementary material for: Crystal structure of (Z)-2-hy­droxy-4-methyl-N′-(4-oxo-1,3-thia­zolidin-2-yl­idene)benzohydrazide trihydrate
Source: Acta Crystallogr Sect E Struct Rep Online. 2014 Oct 29;70(Pt 11):o1199. doi: 10.1107/S1600536814023356 (PMC4257310; doi:10.1107/S1600536814023356)
Supplement: Supplementary file 1 [file e-70-o1199-sup1.cif]

##############################################################################
#                                                                            #
# This CIF contains the data in a paper accepted for publication in          #
# Acta Crystallographica Section E. It conforms to the requirements of       #
# Notes for Authors for Acta Crystallographica Section E, and has been       #
# peer reviewed under the auspices of the IUCr Commission on Journals.       #
#                                                                            #
# Full details of the Crystallographic Information File format               #
# are given in the paper "The Crystallographic Information File (CIF):       #
# a New Standard Archive File for Crystallography" by S. R. Hall, F. H.      #
# Allen and I. D. Brown [Acta Cryst. (1991), A47, 655-685].                  #
#                                                                            #
# The current version of the core CIF dictionary is obtainable from          #
# ftp://ftp.iucr.org/pub/cif_core.dic.                                       #
#                                                                            #
# Software is freely available for graphical display of the structure(s)     #
# in this CIF. For information consult the CIF software page                 #
# http://www.iucr.org/resources/cif/software.                                #
#                                                                            #
# This file may be used for bona fide research purposes within the           #
# scientific community so long as proper attribution is given to the journal # 
# article from which it was obtained.                                        #
#                                                                            #
##############################################################################
data_global
_audit_creation_method     SHELXL-2014/6
_journal_date_recd_electronic     2014-10-08
_journal_date_accepted     2014-10-23
_journal_name_full     'Acta Crystallographica, Section E'
_journal_year     2014
_journal_volume     70
_journal_issue     11
_journal_page_first     o1199
_journal_page_last     o1199
_journal_paper_category     HO
_journal_paper_doi     10.1107/S1600536814023356
_journal_coeditor_code     LH5733
_publ_contact_author_name     'Professor Longfei Jin'
_publ_contact_author_address
;
  College of Chemistry and Material Science
  South-Central University for Nationalities
  Wuhan 430074
  People's Republic of China
;
_publ_contact_author_email     'longfei.jin@yahoo.com'
_publ_contact_author_fax     '86 27 67842752'
_publ_contact_author_phone     '86 13100676008'
_publ_section_title
;\
Crystal structure of
(<i>Z</i>)-2-hydroxy-4-methyl-<i>N</i>'-(4-oxo-1,3-thiazolidin-2-ylidene)\
benzohydrazide trihydrate
;
loop_
    _publ_author_name
    _publ_author_address
    'Li, Peijuan'
;
  College of Chemistry and Material Science
  South-Central University for Nationalities
  Wuhan 430074
  People's Republic of China
;
    'Kang, Zizhen'
;
  College of Chemistry and Material Science
  South-Central University for Nationalities
  Wuhan 430074
  People's Republic of China
;
    'Fan, Xin'
;
  College of Chemistry and Material Science
  South-Central University for Nationalities
  Wuhan 430074
  People's Republic of China
;
    'Jin, Longfei'
;
  College of Chemistry and Material Science
  South-Central University for Nationalities
  Wuhan 430074
  People's Republic of China
;
data_I
_chemical_name_systematic
;\
(<i>Z</i>)-2-Hydroxy-4-methyl-<i>N</i>'-(4-oxo-1,3-thiazolidin-\
2-ylidene)benzohydrazide trihydrate
;
_chemical_name_common     ?
_chemical_formula_moiety     'C11 H11 N3 O3 S, 3(H2 O)'
_chemical_formula_sum     'C11 H17 N3 O6 S'
_chemical_formula_iupac     'C11 H11 N3 O3 S, 3H2 O'
_chemical_formula_weight     319.33
_chemical_melting_point     ?
_shelx_space_group_comment
;
The symmetry employed for this shelxl refinement is uniquely defined
by the following loop, which should always be used as a source of
symmetry information in preference to the above space-group names.
They are only intended as comments.
;
_space_group_crystal_system     triclinic
_space_group_name_H-M_alt     'P -1'
_space_group_name_Hall     '-P 1'
loop_
    _space_group_symop_operation_xyz
    'x, y, z'
    '-x, -y, -z'
_cell_length_a     7.3739(12)
_cell_length_b     8.5110(13)
_cell_length_c     12.493(2)
_cell_angle_alpha     103.047(2)
_cell_angle_beta     101.385(2)
_cell_angle_gamma     92.532(2)
_cell_volume     745.5(2)
_cell_formula_units_Z     2
_cell_measurement_reflns_used     2596
_cell_measurement_theta_min     2.47
_cell_measurement_theta_max     31.14
_cell_measurement_temperature     296(2)
_exptl_crystal_description     block
_exptl_crystal_colour     yellow
_exptl_crystal_size_max     0.210
_exptl_crystal_size_mid     0.200
_exptl_crystal_size_min     0.180
_exptl_crystal_density_diffrn     1.423
_exptl_crystal_density_meas     ?
_exptl_crystal_density_method     ?
_exptl_crystal_F_000     336
_exptl_absorpt_coefficient_mu     0.248
_exptl_absorpt_correction_type     multi-scan
_exptl_absorpt_process_details
;
(SADABS; Sheldrick, 1996)
;
_shelx_estimated_absorpt_T_min     0.950
_shelx_estimated_absorpt_T_max     0.957
_exptl_absorpt_correction_T_min     0.9498
_exptl_absorpt_correction_T_max     0.9568
_diffrn_ambient_temperature     296(2)
_diffrn_radiation_type     MoK\a
_diffrn_radiation_wavelength     0.71073
_diffrn_measurement_device_type     'Bruker APEXII CCD'
_diffrn_measurement_method     '\f and \w scans'
_diffrn_detector_area_resol_mean     ?
_diffrn_reflns_number     5460
_diffrn_reflns_av_R_equivalents     0.0201
_diffrn_reflns_theta_min     1.713
_diffrn_reflns_theta_max     25.497
_diffrn_reflns_theta_full     25.242
_diffrn_measured_fraction_theta_max     0.991
_diffrn_measured_fraction_theta_full     0.991
_diffrn_reflns_limit_h_min     -8
_diffrn_reflns_limit_h_max     8
_diffrn_reflns_limit_k_min     -10
_diffrn_reflns_limit_k_max     10
_diffrn_reflns_limit_l_min     -14
_diffrn_reflns_limit_l_max     15
_refine_special_details     ?
_reflns_number_total     2731
_reflns_number_gt     2266
_reflns_threshold_expression     I>2\s(I)
_refine_ls_structure_factor_coef     Fsqd
_refine_ls_matrix_type     full
_refine_ls_R_factor_all     0.0623
_refine_ls_R_factor_gt     0.0523
_refine_ls_wR_factor_gt     0.1464
_refine_ls_wR_factor_ref     0.1541
_refine_ls_goodness_of_fit_ref     1.098
_refine_ls_restrained_S_all     1.098
_refine_ls_number_reflns     2731
_refine_ls_number_parameters     191
_refine_ls_number_restraints     0
_refine_ls_hydrogen_treatment     constr
_refine_ls_weighting_scheme     calc
_refine_ls_weighting_details
              'w=1/[\s^2^(Fo^2^)+(0.0721P)^2^+0.5146P] where P=(Fo^2^+2Fc^2^)/3'
_atom_sites_solution_hydrogens     mixed
_atom_sites_solution_primary     ?
_atom_sites_solution_secondary     ?
_refine_ls_shift/su_max     0.000
_refine_ls_shift/su_mean     0.000
_refine_diff_density_max     0.531
_refine_diff_density_min     -0.435
_refine_ls_extinction_method     none
_refine_ls_extinction_coef     .
loop_
    _atom_type_symbol
    _atom_type_description
    _atom_type_scat_dispersion_real
    _atom_type_scat_dispersion_imag
    _atom_type_scat_source
    'C' 'C' 0.0033 0.0016
                         'International Tables Vol C Tables 4.2.6.8 and 6.1.1.4'
    'H' 'H' 0.0000 0.0000
                         'International Tables Vol C Tables 4.2.6.8 and 6.1.1.4'
    'N' 'N' 0.0061 0.0033
                         'International Tables Vol C Tables 4.2.6.8 and 6.1.1.4'
    'O' 'O' 0.0106 0.0060
                         'International Tables Vol C Tables 4.2.6.8 and 6.1.1.4'
    'S' 'S' 0.1246 0.1234
                         'International Tables Vol C Tables 4.2.6.8 and 6.1.1.4'
_computing_data_collection
;
APEX2 (Bruker, 2001)
;
_computing_cell_refinement
;
SAINT (Bruker, 2001)
;
_computing_data_reduction
;
SAINT (Bruker, 2001)
;
_computing_structure_solution
;
SHELXS97 (Sheldrick, 2008)
;
_computing_structure_refinement
;
SHELXL2014 (Sheldrick, 2008)
;
_computing_molecular_graphics
;
SHELXTL (Sheldrick, 2008) and PLATON (Spek, 2009)
;
_computing_publication_material
;
SHELXTL (Sheldrick, 2008)
;
loop_
    _atom_site_type_symbol
    _atom_site_label
    _atom_site_fract_x
    _atom_site_fract_y
    _atom_site_fract_z
    _atom_site_U_iso_or_equiv
    _atom_site_adp_type
    _atom_site_calc_flag
    _atom_site_occupancy
    _atom_site_disorder_assembly
    _atom_site_disorder_group
    S S1 0.43631(10) -0.07307(8) 0.18232(6) 0.0437(2) Uani d 1 . .
    O O1 0.2052(3) -0.2057(2) -0.11504(16) 0.0516(5) Uani d 1 . .
    H H1O 0.2170 -0.3043 -0.1393 0.077 Uiso d 1 . .
    O O2 0.1220(3) 0.2836(2) -0.06337(16) 0.0554(6) Uani d 1 . .
    O O3 0.6060(3) 0.2112(3) 0.47760(17) 0.0650(6) Uani d 1 . .
    N N1 0.2365(3) 0.0858(3) 0.01408(17) 0.0383(5) Uani d 1 . .
    H H1A 0.2525 -0.0154 0.0060 0.046 Uiso calc 1 . .
    N N2 0.3037(3) 0.1936(2) 0.11730(17) 0.0394(5) Uani d 1 . .
    N N3 0.4615(3) 0.2237(3) 0.30031(18) 0.0424(5) Uani d 1 . .
    H H3B 0.4541 0.3266 0.3168 0.051 Uiso calc 1 . .
    C C1 0.0805(3) 0.0165(3) -0.1811(2) 0.0348(5) Uani d 1 . .
    C C2 0.1095(4) -0.1485(3) -0.2005(2) 0.0385(6) Uani d 1 . .
    C C3 0.0424(4) -0.2507(3) -0.3061(2) 0.0459(7) Uani d 1 . .
    H H3A 0.0628 -0.3597 -0.3176 0.055 Uiso calc 1 . .
    C C4 -0.0540(4) -0.1944(3) -0.3946(2) 0.0444(6) Uani d 1 . .
    C C5 -0.0822(4) -0.0295(3) -0.3762(2) 0.0436(6) Uani d 1 . .
    H H5A -0.1456 0.0114 -0.4345 0.052 Uiso calc 1 . .
    C C6 -0.0159(4) 0.0715(3) -0.2714(2) 0.0394(6) Uani d 1 . .
    H H6A -0.0360 0.1806 -0.2603 0.047 Uiso calc 1 . .
    C C7 -0.1260(5) -0.3079(4) -0.5088(3) 0.0658(9) Uani d 1 . .
    H H7A -0.1713 -0.4104 -0.4996 0.099 Uiso calc 1 . .
    H H7B -0.0272 -0.3230 -0.5489 0.099 Uiso calc 1 . .
    H H7C -0.2251 -0.2622 -0.5504 0.099 Uiso calc 1 . .
    C C8 0.1471(4) 0.1390(3) -0.0727(2) 0.0365(6) Uani d 1 . .
    C C9 0.3903(3) 0.1303(3) 0.1930(2) 0.0361(6) Uani d 1 . .
    C C10 0.5429(4) 0.1475(4) 0.3782(2) 0.0450(6) Uani d 1 . .
    C C11 0.5482(4) -0.0303(4) 0.3291(2) 0.0484(7) Uani d 1 . .
    H H11A 0.4837 -0.0940 0.3678 0.058 Uiso calc 1 . .
    H H11B 0.6758 -0.0574 0.3373 0.058 Uiso calc 1 . .
    O O4 0.4027(6) 0.5448(4) 0.3300(3) 0.1451(18) Uani d 1 . .
    H H4OA 0.3560 0.5885 0.3846 0.218 Uiso d 1 . .
    H H4OB 0.3221 0.5540 0.2778 0.218 Uiso d 1 . .
    O O5 0.7047(5) 0.5074(3) 0.1718(3) 0.1071(12) Uani d 1 . .
    H H5OA 0.7543 0.5677 0.1388 0.161 Uiso d 1 . .
    H H5OB 0.6264 0.5168 0.2128 0.161 Uiso d 1 . .
    O O6 0.1984(7) 0.5417(4) 0.1356(3) 0.160(2) Uani d 1 . .
    H H6OA 0.1074 0.5918 0.1148 0.241 Uiso d 1 . .
    H H6OB 0.1766 0.4661 0.0771 0.241 Uiso d 1 . .
loop_
    _atom_site_aniso_label
    _atom_site_aniso_U_11
    _atom_site_aniso_U_22
    _atom_site_aniso_U_33
    _atom_site_aniso_U_12
    _atom_site_aniso_U_13
    _atom_site_aniso_U_23
    S1 0.0523(4) 0.0375(4) 0.0412(4) 0.0101(3) 0.0083(3) 0.0095(3)
    O1 0.0767(14) 0.0345(10) 0.0386(10) 0.0106(9) -0.0014(9) 0.0093(8)
    O2 0.0862(15) 0.0350(10) 0.0397(11) 0.0137(10) 0.0006(10) 0.0076(8)
    O3 0.0801(15) 0.0747(15) 0.0328(11) 0.0121(12) -0.0027(10) 0.0094(10)
    N1 0.0508(13) 0.0315(10) 0.0296(11) 0.0045(9) 0.0029(9) 0.0056(8)
    N2 0.0496(13) 0.0344(11) 0.0309(11) 0.0037(9) 0.0039(9) 0.0050(9)
    N3 0.0535(13) 0.0363(11) 0.0323(11) 0.0036(10) 0.0002(10) 0.0058(9)
    C1 0.0363(13) 0.0376(13) 0.0311(12) 0.0036(10) 0.0081(10) 0.0083(10)
    C2 0.0431(14) 0.0394(14) 0.0330(13) 0.0032(11) 0.0072(11) 0.0098(10)
    C3 0.0568(17) 0.0372(14) 0.0395(15) 0.0060(12) 0.0054(12) 0.0046(11)
    C4 0.0447(15) 0.0492(15) 0.0341(14) 0.0044(12) 0.0026(11) 0.0044(12)
    C5 0.0424(14) 0.0534(16) 0.0342(13) 0.0114(12) 0.0046(11) 0.0105(12)
    C6 0.0419(14) 0.0410(14) 0.0356(13) 0.0098(11) 0.0074(11) 0.0094(11)
    C7 0.080(2) 0.059(2) 0.0419(17) 0.0092(17) -0.0070(15) -0.0042(14)
    C8 0.0416(13) 0.0350(13) 0.0330(13) 0.0040(10) 0.0073(10) 0.0089(10)
    C9 0.0383(13) 0.0352(13) 0.0343(13) 0.0014(10) 0.0081(10) 0.0079(10)
    C10 0.0467(15) 0.0555(16) 0.0342(14) 0.0067(12) 0.0068(12) 0.0149(12)
    C11 0.0536(17) 0.0538(17) 0.0426(15) 0.0139(13) 0.0107(13) 0.0194(13)
    O4 0.216(4) 0.0616(18) 0.097(2) 0.052(2) -0.072(2) -0.0211(16)
    O5 0.162(3) 0.0516(15) 0.139(3) 0.0217(17) 0.088(3) 0.0362(17)
    O6 0.285(5) 0.0653(19) 0.073(2) 0.074(3) -0.067(3) -0.0197(15)
_geom_special_details
;
 All esds (except the esd in the dihedral angle between two l.s. planes)
 are estimated using the full covariance matrix.  The cell esds are taken
 into account individually in the estimation of esds in distances, angles
 and torsion angles; correlations between esds in cell parameters are only
 used when they are defined by crystal symmetry.  An approximate (isotropic)
 treatment of cell esds is used for estimating esds involving l.s. planes.
;
loop_
    _geom_bond_atom_site_label_1
    _geom_bond_atom_site_label_2
    _geom_bond_site_symmetry_2
    _geom_bond_distance
    _geom_bond_publ_flag
    S1 C9 . 1.759(3) ?
    S1 C11 . 1.803(3) ?
    O1 C2 . 1.357(3) ?
    O1 H1O . 0.8400 ?
    O2 C8 . 1.236(3) ?
    O3 C10 . 1.224(3) ?
    N1 C8 . 1.334(3) ?
    N1 N2 . 1.387(3) ?
    N1 H1A . 0.8600 ?
    N2 C9 . 1.271(3) ?
    N3 C10 . 1.349(3) ?
    N3 C9 . 1.382(3) ?
    N3 H3B . 0.8600 ?
    C1 C6 . 1.396(4) ?
    C1 C2 . 1.404(4) ?
    C1 C8 . 1.489(3) ?
    C2 C3 . 1.388(4) ?
    C3 C4 . 1.385(4) ?
    C3 H3A . 0.9300 ?
    C4 C5 . 1.401(4) ?
    C4 C7 . 1.511(4) ?
    C5 C6 . 1.376(4) ?
    C5 H5A . 0.9300 ?
    C6 H6A . 0.9300 ?
    C7 H7A . 0.9600 ?
    C7 H7B . 0.9600 ?
    C7 H7C . 0.9600 ?
    C10 C11 . 1.504(4) ?
    C11 H11A . 0.9700 ?
    C11 H11B . 0.9700 ?
    O4 H4OA . 0.8430 ?
    O4 H4OB . 0.8119 ?
    O5 H5OA . 0.8400 ?
    O5 H5OB . 0.8399 ?
    O6 H6OA . 0.8400 ?
    O6 H6OB . 0.8400 ?
loop_
    _geom_angle_atom_site_label_1
    _geom_angle_atom_site_label_2
    _geom_angle_atom_site_label_3
    _geom_angle_site_symmetry_1
    _geom_angle_site_symmetry_3
    _geom_angle
    _geom_angle_publ_flag
    C9 S1 C11 . . 91.62(12) ?
    C2 O1 H1O . . 108.8 ?
    C8 N1 N2 . . 120.0(2) ?
    C8 N1 H1A . . 120.0 ?
    N2 N1 H1A . . 120.0 ?
    C9 N2 N1 . . 114.6(2) ?
    C10 N3 C9 . . 117.5(2) ?
    C10 N3 H3B . . 121.2 ?
    C9 N3 H3B . . 121.2 ?
    C6 C1 C2 . . 117.5(2) ?
    C6 C1 C8 . . 117.0(2) ?
    C2 C1 C8 . . 125.5(2) ?
    O1 C2 C3 . . 120.8(2) ?
    O1 C2 C1 . . 119.0(2) ?
    C3 C2 C1 . . 120.1(2) ?
    C4 C3 C2 . . 121.7(3) ?
    C4 C3 H3A . . 119.2 ?
    C2 C3 H3A . . 119.2 ?
    C3 C4 C5 . . 118.5(2) ?
    C3 C4 C7 . . 120.8(3) ?
    C5 C4 C7 . . 120.7(3) ?
    C6 C5 C4 . . 119.7(2) ?
    C6 C5 H5A . . 120.1 ?
    C4 C5 H5A . . 120.1 ?
    C5 C6 C1 . . 122.5(2) ?
    C5 C6 H6A . . 118.8 ?
    C1 C6 H6A . . 118.8 ?
    C4 C7 H7A . . 109.5 ?
    C4 C7 H7B . . 109.5 ?
    H7A C7 H7B . . 109.5 ?
    C4 C7 H7C . . 109.5 ?
    H7A C7 H7C . . 109.5 ?
    H7B C7 H7C . . 109.5 ?
    O2 C8 N1 . . 121.3(2) ?
    O2 C8 C1 . . 121.7(2) ?
    N1 C8 C1 . . 117.0(2) ?
    N2 C9 N3 . . 120.5(2) ?
    N2 C9 S1 . . 128.4(2) ?
    N3 C9 S1 . . 111.13(18) ?
    O3 C10 N3 . . 125.6(3) ?
    O3 C10 C11 . . 122.5(3) ?
    N3 C10 C11 . . 111.9(2) ?
    C10 C11 S1 . . 107.76(18) ?
    C10 C11 H11A . . 110.2 ?
    S1 C11 H11A . . 110.2 ?
    C10 C11 H11B . . 110.2 ?
    S1 C11 H11B . . 110.2 ?
    H11A C11 H11B . . 108.5 ?
    H4OA O4 H4OB . . 100.2 ?
    H5OA O5 H5OB . . 135.7 ?
    H6OA O6 H6OB . . 95.3 ?
loop_
    _geom_torsion_atom_site_label_1
    _geom_torsion_atom_site_label_2
    _geom_torsion_atom_site_label_3
    _geom_torsion_atom_site_label_4
    _geom_torsion_site_symmetry_1
    _geom_torsion_site_symmetry_2
    _geom_torsion_site_symmetry_3
    _geom_torsion_site_symmetry_4
    _geom_torsion
    _geom_torsion_publ_flag
    C8 N1 N2 C9 . . . . -178.4(2) ?
    C6 C1 C2 O1 . . . . 179.0(2) ?
    C8 C1 C2 O1 . . . . 0.2(4) ?
    C6 C1 C2 C3 . . . . -0.4(4) ?
    C8 C1 C2 C3 . . . . -179.2(2) ?
    O1 C2 C3 C4 . . . . -179.4(3) ?
    C1 C2 C3 C4 . . . . 0.0(4) ?
    C2 C3 C4 C5 . . . . 0.5(4) ?
    C2 C3 C4 C7 . . . . -180.0(3) ?
    C3 C4 C5 C6 . . . . -0.6(4) ?
    C7 C4 C5 C6 . . . . 179.9(3) ?
    C4 C5 C6 C1 . . . . 0.2(4) ?
    C2 C1 C6 C5 . . . . 0.3(4) ?
    C8 C1 C6 C5 . . . . 179.2(2) ?
    N2 N1 C8 O2 . . . . -0.1(4) ?
    N2 N1 C8 C1 . . . . 179.4(2) ?
    C6 C1 C8 O2 . . . . -1.6(4) ?
    C2 C1 C8 O2 . . . . 177.2(3) ?
    C6 C1 C8 N1 . . . . 178.9(2) ?
    C2 C1 C8 N1 . . . . -2.3(4) ?
    N1 N2 C9 N3 . . . . -178.8(2) ?
    N1 N2 C9 S1 . . . . 0.7(4) ?
    C10 N3 C9 N2 . . . . 176.4(2) ?
    C10 N3 C9 S1 . . . . -3.1(3) ?
    C11 S1 C9 N2 . . . . -177.6(3) ?
    C11 S1 C9 N3 . . . . 1.9(2) ?
    C9 N3 C10 O3 . . . . -177.0(3) ?
    C9 N3 C10 C11 . . . . 2.8(4) ?
    O3 C10 C11 S1 . . . . 178.6(2) ?
    N3 C10 C11 S1 . . . . -1.2(3) ?
    C9 S1 C11 C10 . . . . -0.4(2) ?
loop_
    _geom_hbond_atom_site_label_D
    _geom_hbond_atom_site_label_H
    _geom_hbond_atom_site_label_A
    _geom_hbond_site_symmetry_A
    _geom_hbond_distance_DH
    _geom_hbond_distance_HA
    _geom_hbond_distance_DA
    _geom_hbond_angle_DHA
    O1 H1O O5 2_655 0.84 1.83 2.655(3) 167.0
    N1 H1A S1 . 0.86 2.51 2.941(2) 112.0
    N1 H1A O1 . 0.86 1.92 2.609(3) 136.7
    N3 H3B O4 . 0.86 1.89 2.739(4) 169.7
    O4 H4OA O3 2_666 0.84 2.10 2.813(4) 142.7
    O4 H4OB O6 . 0.81 1.81 2.587(4) 160.5
    O5 H5OA O2 2_665 0.84 2.02 2.864(3) 178.4
    O5 H5OB O4 . 0.84 2.40 3.239(6) 179.8
    O6 H6OA O2 2_565 0.84 2.11 2.947(4) 179.6
    O6 H6OB O2 . 0.84 2.02 2.862(3) 179.5
_shelx_hkl_file
;
   1   0   0    0.74    0.03
   1   0   0    0.75    0.03
   2   0   0   33.01    0.95
   2   0   0   32.85    0.84
   3   0   0    8.54    0.27
  -4   0   0    1.64    0.09
   4   0   0    1.50    0.07
  -5   0   0    0.02    0.03
   5   0   0   -0.01    0.03
   5   0   0    0.00    0.03
  -6   0   0    5.42    0.22
   6   0   0    5.54    0.20
   6   0   0    5.44    0.19
  -7   0   0    1.28    0.11
   7   0   0    1.30    0.09
   8   0   0    0.74    0.08
   9   0   0    0.40    0.07
  10   0   0    0.14    0.06
  10  -1   0    0.11    0.06
   9  -1   0    0.32    0.06
   8  -1   0    0.29    0.06
   7  -1   0    0.07    0.04
   7  -1   0    0.12    0.05
   6  -1   0    8.10    0.25
   6  -1   0    7.91    0.28
  -6   1   0    8.16    0.30
   5  -1   0    0.69    0.05
   5  -1   0    0.62    0.06
   4  -1   0    7.49    0.22
   4  -1   0    7.38    0.25
   3  -1   0    4.21    0.13
   2  -1   0  134.96    3.93
   2  -1   0  132.47    3.39
   2  -1   0  129.30    3.84
   1  -1   0    1.42    0.05
   0  -1   0  146.68    4.38
   0  -1   0  143.60    4.25
   0   1   0  138.49    3.98
  -1  -1   0    7.68    0.25
   1   1   0    7.93    0.21
  -2  -1   0   17.29    0.54
   2   1   0   17.08    0.50
   2   1   0   17.68    0.45
  -3  -1   0    1.32    0.08
   3   1   0    1.05    0.05
   3   1   0    1.29    0.05
  -4  -1   0    3.26    0.15
   4   1   0    3.42    0.12
   4   1   0    3.36    0.12
  -5  -1   0    3.19    0.15
   5   1   0    3.18    0.12
  -6  -1   0    0.62    0.08
   6   1   0    0.62    0.06
  -7  -1   0    0.36    0.07
   7   1   0    0.44    0.06
   8   1   0    0.59    0.07
   9   1   0    0.17    0.05
  10   1   0    0.11    0.06
   9  -2   0    0.29    0.06
   8  -2   0    0.08    0.04
   8  -2   0    0.05    0.05
   7  -2   0   -0.04    0.04
   7  -2   0   -0.01    0.03
   6  -2   0   -0.02    0.03
   6  -2   0    0.02    0.04
   5  -2   0    0.75    0.05
   5  -2   0    0.65    0.07
   4  -2   0   11.47    0.32
   4  -2   0   11.38    0.37
   3  -2   0    5.17    0.17
   3  -2   0    5.20    0.18
   3  -2   0    5.33    0.16
   2  -2   0    0.30    0.03
  -2   2   0    0.23    0.03
   1  -2   0    5.21    0.17
   1  -2   0    5.15    0.17
   0  -2   0    2.56    0.10
   0  -2   0    2.37    0.09
   0   2   0    2.52    0.08
  -1  -2   0   25.12    0.68
  -1  -2   0   20.65    0.72
   1   2   0   25.64    0.61
  -2  -2   0    0.04    0.03
   2   2   0    0.00    0.01
  -3  -2   0   12.34    0.41
   3   2   0   12.68    0.34
  -4  -2   0    1.80    0.11
   4   2   0    1.61    0.08
  -5  -2   0    0.73    0.08
   5   2   0    0.71    0.06
  -6  -2   0    4.66    0.22
   6   2   0    4.56    0.17
  -7  -2   0    0.43    0.08
   7   2   0    0.33    0.05
   8   2   0    0.34    0.06
   9   2   0    0.16    0.05
  10   2   0    0.07    0.05
 -10   3   0    0.14    0.07
  -9   3   0    0.15    0.06
   8  -3   0    0.11    0.05
  -8   3   0    0.00    0.04
   7  -3   0    1.64    0.11
   6  -3   0    3.16    0.15
  -6   3   0    3.07    0.14
   5  -3   0    3.83    0.17
  -5   3   0    4.17    0.16
   4  -3   0    2.83    0.13
  -4   3   0    2.55    0.11
   3  -3   0   24.49    0.75
   3  -3   0   25.71    0.76
  -3   3   0   24.76    0.66
   2  -3   0   29.04    0.86
   2  -3   0   27.88    0.84
   1  -3   0   12.07    0.37
   1  -3   0   12.24    0.38
   0  -3   0   56.13    1.61
  -2  -3   0    1.44    0.09
   2   3   0    1.29    0.06
  -3  -3   0    6.12    0.24
   3   3   0    6.37    0.19
  -4  -3   0    2.22    0.14
   4   3   0    2.31    0.10
  -5  -3   0    0.50    0.08
   5   3   0    0.54    0.06
  -6  -3   0    6.57    0.28
   6   3   0    6.32    0.22
  -7  -3   0    0.30    0.08
   7   3   0    0.34    0.06
   8   3   0   -0.01    0.04
   9   3   0    0.03    0.05
  10   3   0    0.09    0.05
 -10   4   0    0.12    0.06
  -9   4   0    0.00    0.05
   8  -4   0    1.58    0.13
  -8   4   0    1.79    0.13
   7  -4   0    4.41    0.20
  -7   4   0    4.33    0.19
   6  -4   0    0.12    0.05
  -6   4   0    0.29    0.06
   5  -4   0    6.24    0.24
   5  -4   0    6.30    0.22
  -5   4   0    5.73    0.21
   4  -4   0    0.01    0.02
   4  -4   0    0.02    0.02
  -4   4   0    0.02    0.03
   3  -4   0    0.08    0.03
   3  -4   0    0.06    0.02
  -3   4   0    0.04    0.02
   2  -4   0   14.42    0.45
   2  -4   0   14.29    0.45
   1  -4   0   27.73    0.82
   1  -4   0   27.49    0.84
  -1   4   0   27.62    0.72
   0  -4   0   21.29    0.67
   0  -4   0   21.28    0.63
   0   4   0   21.53    0.56
  -1  -4   0    3.43    0.11
  -1  -4   0    3.35    0.15
   1   4   0    3.25    0.11
  -2  -4   0    9.63    0.34
   2   4   0    9.77    0.27
  -3  -4   0    1.68    0.13
   3   4   0    1.84    0.08
  -4  -4   0    0.25    0.07
   4   4   0    0.19    0.04
  -5  -4   0    0.01    0.06
   5   4   0    0.02    0.03
  -6  -4   0    0.33    0.09
   6   4   0    0.39    0.06
  -7  -4   0    0.10    0.08
   7   4   0    0.11    0.05
  -8  -4   0   -0.17    0.08
   8   4   0    0.01    0.04
   9   4   0    0.05    0.05
   9  -5   0    0.16    0.07
  -9   5   0    0.12    0.06
   8  -5   0    3.06    0.17
  -8   5   0    2.58    0.16
   7  -5   0    2.79    0.16
  -7   5   0    2.73    0.15
   6  -5   0    0.34    0.07
  -6   5   0    0.31    0.06
   5  -5   0    0.35    0.05
   5  -5   0    0.40    0.06
  -5   5   0    0.35    0.05
   4  -5   0    4.03    0.15
  -4   5   0    3.01    0.13
   3  -5   0    0.01    0.04
   3  -5   0   -0.01    0.03
  -3   5   0   -0.01    0.01
   2  -5   0    7.21    0.25
   2  -5   0    7.40    0.25
  -2   5   0    7.51    0.22
   1  -5   0    1.03    0.07
   1  -5   0    0.96    0.09
  -1   5   0    1.02    0.05
   0  -5   0    0.93    0.06
   0  -5   0    0.88    0.08
   0   5   0    0.94    0.05
  -1  -5   0    2.78    0.10
  -1  -5   0    2.90    0.15
   1   5   0    3.05    0.11
  -2  -5   0    1.20    0.10
  -3  -5   0    1.75    0.13
   3   5   0    1.68    0.08
  -4  -5   0    0.29    0.08
   4   5   0    0.33    0.05
  -5  -5   0    0.27    0.08
   5   5   0    0.18    0.04
  -6  -5   0    0.42    0.10
   6   5   0    0.41    0.06
  -7  -5   0    0.15    0.09
   7   5   0    0.15    0.05
  -8  -5   0    0.04    0.10
   8   5   0    0.12    0.05
   9   5   0   -0.04    0.05
   9  -6   0    0.34    0.08
  -9   6   0    0.28    0.08
   8  -6   0    0.19    0.07
  -8   6   0    0.13    0.06
   7  -6   0    0.08    0.06
  -7   6   0   -0.02    0.04
   6  -6   0   -0.02    0.04
  -6   6   0   -0.01    0.03
   5  -6   0    0.55    0.06
   5  -6   0    0.61    0.08
  -5   6   0    0.54    0.06
   4  -6   0    0.02    0.04
   4  -6   0   -0.02    0.03
  -4   6   0    0.06    0.03
   3  -6   0    0.18    0.04
   3  -6   0    0.19    0.05
   2  -6   0    4.67    0.19
   2  -6   0    4.82    0.19
   1  -6   0    0.69    0.07
   1  -6   0    0.76    0.08
  -1   6   0    0.83    0.05
   0  -6   0    0.59    0.05
   0  -6   0    0.55    0.07
   0   6   0    0.56    0.05
  -1  -6   0    5.02    0.22
  -1  -6   0    5.07    0.17
   1   6   0    5.16    0.17
  -3  -6   0    0.05    0.07
   3   6   0    0.02    0.03
  -4  -6   0    5.71    0.27
   4   6   0    5.72    0.20
  -5  -6   0    4.87    0.25
   5   6   0    4.56    0.18
  -6  -6   0    0.55    0.12
   6   6   0    0.53    0.07
  -7  -6   0    0.59    0.13
   7   6   0    0.53    0.07
  -8  -6   0   -0.10    0.11
   8   6   0    0.18    0.06
   8  -7   0    0.24    0.08
  -8   7   0    0.48    0.08
   7  -7   0    0.02    0.05
  -7   7   0    0.02    0.04
   6  -7   0    0.04    0.05
  -6   7   0   -0.05    0.03
   5  -7   0    0.37    0.07
  -5   7   0    0.41    0.06
   4  -7   0    0.30    0.06
   4  -7   0    0.37    0.05
  -4   7   0    0.23    0.05
   3  -7   0    0.04    0.04
   3  -7   0   -0.01    0.04
  -3   7   0    0.02    0.03
   2  -7   0    0.04    0.04
   2  -7   0    0.06    0.04
  -2   7   0    0.05    0.03
   1  -7   0    3.90    0.16
   1  -7   0    3.95    0.18
  -1   7   0    3.71    0.14
   0  -7   0    2.99    0.17
   0  -7   0    3.32    0.13
   0   7   0    3.34    0.13
  -1  -7   0    5.36    0.24
   1   7   0    5.49    0.18
  -2  -7   0    0.49    0.08
   2   7   0    0.66    0.06
  -3  -7   0    1.54    0.14
   3   7   0    1.61    0.09
  -4  -7   0    6.78    0.30
   4   7   0    6.41    0.23
  -5  -7   0    1.12    0.14
   5   7   0    1.31    0.09
  -6  -7   0   -0.20    0.08
   6   7   0    0.04    0.04
  -7  -7   0    0.05    0.11
   7   7   0    0.23    0.06
  -8  -7   0   -0.12    0.11
   8   7   0    0.12    0.05
   8  -8   0    0.36    0.09
  -8   8   0    0.35    0.07
   7  -8   0    0.24    0.08
  -7   8   0    0.45    0.07
   6  -8   0    0.03    0.06
  -6   8   0    0.10    0.05
   5  -8   0    0.34    0.08
  -5   8   0    0.54    0.07
   4  -8   0    1.53    0.12
   4  -8   0    1.71    0.11
  -4   8   0    1.59    0.10
   3  -8   0    3.46    0.17
   3  -8   0    3.46    0.17
  -3   8   0    3.42    0.14
   2  -8   0   -0.02    0.04
   2  -8   0    0.01    0.04
  -2   8   0   -0.03    0.03
   1  -8   0    4.37    0.18
   1  -8   0    4.01    0.20
  -1   8   0    4.24    0.16
   0  -8   0    2.03    0.15
   0   8   0    2.03    0.10
  -1  -8   0   -0.03    0.06
   1   8   0   -0.01    0.03
  -2  -8   0    0.08    0.07
   2   8   0    0.13    0.04
  -3  -8   0    0.63    0.10
   3   8   0    0.86    0.07
  -4  -8   0   -0.09    0.08
   4   8   0    0.05    0.04
  -5  -8   0   -0.04    0.09
   5   8   0    0.02    0.04
  -6  -8   0   -0.16    0.09
   6   8   0    0.04    0.05
  -7  -8   0   -0.14    0.10
   7   8   0    0.12    0.06
   7  -9   0    0.21    0.08
  -7   9   0    0.28    0.07
   6  -9   0   -0.02    0.06
  -6   9   0    0.00    0.04
   5  -9   0    0.72    0.10
  -5   9   0    0.51    0.07
   4  -9   0    1.31    0.11
   4  -9   0    1.24    0.10
  -4   9   0    1.06    0.08
   3  -9   0    1.18    0.10
   3  -9   0    1.16    0.10
  -3   9   0    1.26    0.09
   2  -9   0    1.62    0.11
   2  -9   0    1.61    0.12
  -2   9   0    1.44    0.09
   1  -9   0   -0.06    0.05
  -1   9   0   -0.01    0.03
   0  -9   0    0.05    0.06
   0   9   0    0.09    0.03
  -1  -9   0   -0.02    0.07
   1   9   0    0.01    0.03
  -2  -9   0    0.08    0.08
   2   9   0    0.03    0.03
  -3  -9   0    0.88    0.12
   3   9   0    0.67    0.07
  -4  -9   0    0.85    0.13
   4   9   0    1.06    0.09
  -5  -9   0   -0.11    0.09
   5   9   0   -0.06    0.04
  -6  -9   0   -0.01    0.10
   6   9   0   -0.04    0.04
   6 -10   0    0.19    0.07
  -6  10   0    0.16    0.06
   5 -10   0    0.23    0.07
  -5  10   0    0.23    0.06
   4 -10   0    0.43    0.08
  -4  10   0    0.29    0.06
   3 -10   0    3.45    0.19
   3 -10   0    3.79    0.19
  -3  10   0    3.64    0.16
   2 -10   0    2.38    0.15
  -2  10   0    2.44    0.13
   1 -10   0    0.25    0.08
  -1  10   0    0.29    0.06
   0 -10   0   -0.01    0.07
   0  10   0   -0.01    0.04
  -1 -10   0   -0.11    0.06
  -2 -10   0   -0.04    0.08
   2  10   0    0.01    0.04
  -3 -10   0    0.95    0.13
   3  10   0    1.01    0.09
  -4 -10   0    0.26    0.11
   4  10   0    0.35    0.07
   5  10   0    0.18    0.06
  -4  11   0    0.06    0.05
   3 -11   0    2.80    0.17
  -3  11   0    2.57    0.14
   2 -11   0    0.17    0.07
  -2  11   0    0.09    0.04
   1 -11   0    0.55    0.10
  -1  11   0    0.33    0.06
   0 -11   0    0.01    0.07
   0  11   0   -0.02    0.04
  -1 -11   0    0.19    0.09
   1  11   0    0.20    0.05
  -2 -11   0   -0.04    0.08
   2  11   0    0.00    0.04
   3  11   0    0.50    0.07
   2 -12   0    0.16    0.07
   1 -12   0    0.08    0.07
   1  12  -1    0.20    0.06
   0  12  -1    0.08    0.05
   0 -12   1    0.10    0.08
  -1  12  -1    0.07    0.05
   1 -12   1    0.09    0.07
  -2  12  -1    0.04    0.05
   2 -12   1    0.16    0.06
   4  11  -1    0.10    0.05
   3  11  -1    0.06    0.05
  -3 -11   1   -0.02    0.09
   2  11  -1    0.09    0.05
  -2 -11   1    0.06    0.09
   1  11  -1    0.28    0.06
  -1 -11   1    0.20    0.09
   0  11  -1    0.73    0.08
   0 -11   1    0.77    0.11
  -1  11  -1    1.19    0.09
   1 -11   1    1.24    0.13
  -2  11  -1    0.04    0.04
   2 -11   1    0.15    0.06
  -3  11  -1   -0.07    0.04
  -4  11  -1    0.29    0.06
   4 -11   1    0.29    0.08
   5 -11   1    0.12    0.07
   5  10  -1    0.07    0.05
  -5 -10   1    0.00    0.10
   4  10  -1    0.52    0.07
  -4 -10   1    0.34    0.11
   3  10  -1    0.11    0.04
  -3 -10   1   -0.06    0.09
   2  10  -1    0.68    0.08
  -2 -10   1    0.62    0.11
   1  10  -1    0.63    0.07
  -1 -10   1    0.56    0.10
   0  10  -1    2.62    0.13
   0 -10   1    2.79    0.18
  -1  10  -1    1.01    0.08
   1 -10   1    1.18    0.12
  -2  10  -1    0.00    0.04
   2 -10   1    0.09    0.05
   2 -10   1    0.18    0.06
  -3  10  -1    0.02    0.04
   3 -10   1   -0.07    0.05
   3 -10   1    0.06    0.05
  -4  10  -1    0.05    0.04
   4 -10   1    0.14    0.07
  -5  10  -1    0.17    0.05
   5 -10   1    0.15    0.07
  -6  10  -1   -0.01    0.04
   6 -10   1    0.06    0.06
   6   9  -1    0.10    0.05
  -6  -9   1   -0.02    0.11
   5   9  -1    0.13    0.05
  -5  -9   1    0.00    0.10
   4   9  -1    0.24    0.05
  -4  -9   1    0.11    0.09
   3   9  -1    0.42    0.06
  -3  -9   1    0.38    0.10
   2   9  -1    0.60    0.07
  -2  -9   1    0.39    0.09
   1   9  -1    0.03    0.03
  -1  -9   1   -0.05    0.06
   0   9  -1    0.08    0.04
   0  -9   1    0.08    0.07
  -1   9  -1    0.16    0.04
   1  -9   1    0.18    0.06
   1  -9   1    0.07    0.05
  -2   9  -1    1.21    0.09
   2  -9   1    1.09    0.10
   2  -9   1    1.31    0.11
  -3   9  -1    1.10    0.08
   3  -9   1    1.12    0.10
   3  -9   1    0.91    0.09
  -4   9  -1    0.08    0.04
   4  -9   1    0.12    0.06
  -5   9  -1    0.96    0.08
   5  -9   1    0.88    0.11
  -6   9  -1    0.01    0.04
   6  -9   1    0.05    0.06
  -7   9  -1    0.24    0.06
   7  -9   1    0.23    0.08
   7   8  -1    0.16    0.06
  -7  -8   1   -0.01    0.11
   6   8  -1    0.15    0.05
  -6  -8   1   -0.07    0.10
   5   8  -1    0.42    0.06
  -5  -8   1    0.24    0.11
   4   8  -1    0.18    0.05
  -4  -8   1    0.17    0.09
   3   8  -1    1.04    0.07
  -3  -8   1    1.02    0.12
   2   8  -1    0.09    0.04
  -2  -8   1    0.06    0.07
   1   8  -1    0.51    0.05
  -1  -8   1    0.64    0.09
   0   8  -1    0.01    0.03
   0  -8   1    0.03    0.04
   0  -8   1   -0.02    0.06
  -1   8  -1    2.45    0.11
   1  -8   1    2.51    0.13
   1  -8   1    2.29    0.15
  -2   8  -1    0.74    0.07
   2  -8   1    0.75    0.08
   2  -8   1    0.68    0.08
  -3   8  -1    4.67    0.18
   3  -8   1    4.66    0.20
   3  -8   1    4.47    0.20
  -4   8  -1    2.48    0.12
   4  -8   1    2.49    0.15
  -5   8  -1    1.07    0.08
   5  -8   1    1.26    0.11
  -6   8  -1    0.74    0.08
   6  -8   1    0.77    0.10
  -7   8  -1    0.99    0.10
   7  -8   1    1.05    0.12
  -8   8  -1    0.28    0.07
   8  -8   1    0.20    0.08
  -8  -7   1   -0.28    0.10
   7   7  -1    0.19    0.06
  -7  -7   1    0.00    0.11
   6   7  -1    2.17    0.12
  -6  -7   1    1.96    0.19
   5   7  -1    1.10    0.08
  -5  -7   1    1.11    0.14
   4   7  -1    0.22    0.04
  -4  -7   1    0.17    0.09
   3   7  -1    2.79    0.12
  -3  -7   1    3.06    0.18
   2   7  -1    0.73    0.05
  -2  -7   1    0.74    0.10
   1   7  -1    2.33    0.10
  -1  -7   1    2.40    0.16
   0   7  -1    1.69    0.08
   0  -7   1    1.83    0.10
   0  -7   1    1.75    0.14
  -1   7  -1    2.17    0.10
   1  -7   1    2.02    0.11
   1  -7   1    2.22    0.14
  -2   7  -1    1.50    0.08
   2  -7   1    1.23    0.10
   2  -7   1    1.18    0.09
  -3   7  -1    5.92    0.21
   3  -7   1    6.32    0.23
   3  -7   1    5.92    0.24
  -4   7  -1    3.71    0.15
   4  -7   1    3.64    0.16
   4  -7   1    3.51    0.17
  -5   7  -1    0.13    0.04
   5  -7   1    0.16    0.06
  -6   7  -1    1.27    0.10
   6  -7   1    1.40    0.11
  -7   7  -1    0.27    0.06
   7  -7   1    0.30    0.07
  -8   7  -1    0.11    0.06
   8  -7   1    0.06    0.06
   8   6  -1    0.06    0.05
  -8  -6   1   -0.07    0.11
   7   6  -1    0.02    0.04
  -7  -6   1   -0.23    0.08
   6   6  -1    2.37    0.12
  -6  -6   1    2.70    0.20
   5   6  -1    1.70    0.10
  -5  -6   1    1.63    0.16
   4   6  -1    0.46    0.05
  -4  -6   1    0.30    0.08
   3   6  -1    0.10    0.03
  -3  -6   1    0.09    0.07
   2   6  -1   -0.01    0.02
  -2  -6   1   -0.03    0.04
   1   6  -1    0.66    0.05
  -1  -6   1    0.59    0.08
  -1  -6   1    0.69    0.05
   0   6  -1    0.12    0.03
   0  -6   1    0.15    0.05
   0  -6   1    0.07    0.03
  -1   6  -1    3.59    0.13
   1  -6   1    3.56    0.17
   1  -6   1    3.80    0.15
  -2   6  -1   19.62    0.53
   2  -6   1   19.15    0.61
   2  -6   1   19.32    0.60
  -3   6  -1    1.39    0.08
   3  -6   1    1.39    0.10
   3  -6   1    1.49    0.09
  -4   6  -1    1.39    0.09
   4  -6   1    1.42    0.09
   4  -6   1    1.38    0.10
  -5   6  -1   -0.03    0.03
   5  -6   1   -0.03    0.04
  -6   6  -1   -0.03    0.04
   6  -6   1   -0.02    0.04
  -7   6  -1    0.11    0.05
   7  -6   1    0.09    0.06
  -8   6  -1    0.02    0.05
   8  -6   1   -0.02    0.05
  -9   6  -1    0.26    0.07
   9  -6   1    0.39    0.08
   8   5  -1   -0.01    0.04
  -8  -5   1   -0.16    0.09
   7   5  -1   -0.04    0.04
  -7  -5   1    0.02    0.09
   6   5  -1    0.32    0.05
  -6  -5   1    0.29    0.09
   5   5  -1    1.14    0.08
  -5  -5   1    1.11    0.12
   4   5  -1    1.54    0.08
  -4  -5   1    1.63    0.15
   3   5  -1    0.05    0.02
  -3  -5   1    0.03    0.05
   2   5  -1    5.06    0.16
  -2  -5   1    5.06    0.16
   1   5  -1   10.88    0.30
  -1  -5   1   11.08    0.38
  -1  -5   1   10.96    0.34
   0   5  -1   62.71    1.58
   0  -5   1   62.35    1.79
   0  -5   1   60.88    1.86
  -1   5  -1    8.13    0.24
   1  -5   1    8.21    0.29
   1  -5   1    8.40    0.27
  -2   5  -1    7.18    0.22
   2  -5   1    7.07    0.25
   2  -5   1    7.11    0.25
   3  -5   1    2.70    0.14
   3  -5   1    2.91    0.12
  -4   5  -1    0.00    0.02
   4  -5   1    0.04    0.02
   4  -5   1    0.20    0.03
  -5   5  -1    0.21    0.04
   5  -5   1    0.14    0.05
  -6   5  -1    6.93    0.25
   6  -5   1    6.61    0.27
  -7   5  -1    2.30    0.13
   7  -5   1    2.45    0.14
  -8   5  -1    0.16    0.06
   8  -5   1    0.10    0.06
  -9   5  -1    0.41    0.08
   9  -5   1    0.47    0.09
   9   4  -1    0.15    0.06
   8   4  -1    0.11    0.05
  -8  -4   1   -0.13    0.08
   7   4  -1    0.19    0.05
  -7  -4   1    0.26    0.09
   6   4  -1    1.21    0.08
  -6  -4   1    1.26    0.13
   5   4  -1    1.65    0.09
  -5  -4   1    1.92    0.15
   4   4  -1    0.53    0.05
  -4  -4   1    0.50    0.08
   3   4  -1    5.91    0.18
  -3  -4   1    6.18    0.25
   2   4  -1   39.93    1.00
  -2  -4   1   38.03    1.12
   1   4  -1    0.77    0.04
  -1  -4   1    0.74    0.04
  -1  -4   1    0.85    0.08
   0   4  -1   55.29    1.37
   0  -4   1   53.15    1.62
   0  -4   1   53.37    1.56
  -1   4  -1   15.17    0.39
   1  -4   1   15.06    0.44
   1  -4   1   13.17    0.45
  -2   4  -1    2.64    0.10
   2  -4   1    2.76    0.12
  -3   4  -1    1.94    0.09
   3  -4   1    1.97    0.10
   4  -4   1    0.43    0.06
  -5   4  -1    0.00    0.03
   5  -4   1   -0.02    0.04
  -6   4  -1    8.04    0.28
   6  -4   1    8.21    0.30
  -7   4  -1    1.70    0.12
   7  -4   1    1.67    0.12
  -8   4  -1    0.49    0.08
   8  -4   1    0.54    0.08
  -9   4  -1    0.12    0.06
   9  -4   1    0.09    0.06
 -10   4  -1    0.13    0.06
   9   3  -1    0.16    0.06
   8   3  -1    0.33    0.06
  -8  -3   1    0.28    0.09
   7   3  -1    1.39    0.09
  -7  -3   1    1.15    0.13
   6   3  -1    0.98    0.07
  -6  -3   1    0.79    0.10
   5   3  -1    0.72    0.06
  -5  -3   1    0.69    0.09
   4   3  -1    3.71    0.13
  -4  -3   1    3.54    0.11
  -4  -3   1    3.79    0.18
   3   3  -1    4.85    0.15
  -3  -3   1    4.77    0.20
  -2  -3   1    0.09    0.03
  -2  -3   1    0.12    0.02
   1   3  -1    0.36    0.03
  -1  -3   1    0.38    0.03
   0   3  -1  182.87    4.66
   0  -3   1  182.03    5.27
   0  -3   1  183.60    5.47
   1  -3   1    3.28    0.12
   1  -3   1    3.16    0.12
  -2   3  -1    0.02    0.02
  -3   3  -1    0.00    0.01
   3  -3   1    0.00    0.03
   3  -3   1    0.01    0.02
   4  -3   1    2.15    0.09
   4  -3   1    2.05    0.11
   5  -3   1    0.11    0.05
   5  -3   1    0.08    0.03
   6  -3   1    0.50    0.06
   6  -3   1    0.54    0.07
   7  -3   1    1.59    0.10
   7  -3   1    1.74    0.11
   8  -3   1    0.69    0.08
   8  -3   1    0.59    0.08
   9  -3   1    0.09    0.06
 -10   3  -1    0.05    0.05
  10   2  -1    0.17    0.06
   9   2  -1    0.27    0.06
   8   2  -1    0.21    0.05
  -8  -2   1    0.21    0.08
   7   2  -1    0.48    0.06
  -7  -2   1    0.48    0.08
   6   2  -1    0.09    0.04
  -6  -2   1    0.13    0.05
   5   2  -1    0.60    0.05
  -5  -2   1    0.49    0.07
   4   2  -1    4.17    0.14
  -4  -2   1    3.89    0.14
  -4  -2   1    4.10    0.18
  -3  -2   1   17.37    0.51
  -3  -2   1   17.88    0.56
   2   2  -1    1.42    0.05
  -2  -2   1    1.41    0.05
  -2  -2   1    1.26    0.08
   1   2  -1    5.65    0.15
  -1  -2   1    5.13    0.19
  -1  -2   1    5.63    0.17
   0   2  -1   48.22    1.20
   0  -2   1   47.42    1.36
   0  -2   1   46.55    1.42
  -1   2  -1    0.84    0.04
   1  -2   1    0.76    0.05
   1  -2   1    0.79    0.05
   3  -2   1    7.52    0.25
   3  -2   1    7.46    0.23
   3  -2   1    7.43    0.21
   4  -2   1    1.00    0.07
   4  -2   1    1.02    0.06
   5  -2   1    1.30    0.09
   5  -2   1    1.50    0.08
   6  -2   1    1.91    0.10
   6  -2   1    1.83    0.11
   7  -2   1    1.16    0.09
   7  -2   1    1.04    0.08
   8  -2   1    0.08    0.05
   8  -2   1    0.10    0.04
   9  -2   1    0.06    0.05
  10  -2   1    0.07    0.05
  10   1  -1    0.05    0.05
   9   1  -1    0.07    0.05
   8   1  -1    0.02    0.04
   7   1  -1    0.04    0.03
  -7  -1   1    0.02    0.04
   6   1  -1    0.01    0.03
  -6  -1   1    0.01    0.04
   5   1  -1    4.72    0.16
  -5  -1   1    4.86    0.20
   4   1  -1    0.02    0.02
  -4  -1   1    0.02    0.03
   3   1  -1    0.19    0.03
  -3  -1   1    0.23    0.04
   2   1  -1    2.04    0.07
  -2  -1   1    1.87    0.09
   1   1  -1    8.03    0.21
  -1  -1   1    8.24    0.24
   0   1  -1   52.87    1.36
   0  -1   1   53.84    1.55
   0  -1   1   52.50    1.59
   1  -1   1    2.07    0.07
   1  -1   1    2.21    0.07
   1  -1   1    2.31    0.08
   2  -1   1    0.39    0.04
   3  -1   1    0.07    0.02
   3  -1   1    0.00    0.01
   4  -1   1    0.77    0.05
   4  -1   1    0.71    0.06
  -5   1  -1    3.48    0.15
   5  -1   1    3.58    0.15
   5  -1   1    3.51    0.13
  -6   1  -1    0.93    0.09
   6  -1   1    0.87    0.08
   6  -1   1    0.93    0.07
   7  -1   1    1.01    0.09
   7  -1   1    0.77    0.08
   8  -1   1    0.00    0.04
   9  -1   1   -0.02    0.04
  10  -1   1    0.01    0.05
  10   0  -1    0.10    0.05
   9   0  -1    0.05    0.04
   8   0  -1    0.38    0.06
   7   0  -1    0.99    0.07
  -7   0   1    0.85    0.09
   6   0  -1    0.18    0.04
  -6   0   1    0.18    0.05
   5   0  -1    2.63    0.10
   4   0  -1    2.27    0.09
   3   0  -1    0.47    0.04
   3   0  -1    0.56    0.04
   2   0  -1  319.87    8.06
   1   0  -1    9.03    0.29
   1   0  -1    9.43    0.25
   0   0  -1   16.51    0.51
   0   0   1   17.41    0.50
   0   0   1   17.14    0.43
  -1   0  -1    3.97    0.13
   1   0   1    4.14    0.13
  -2   0  -1    2.69    0.10
   2   0   1    2.57    0.09
   2   0   1    2.54    0.08
  -3   0  -1   27.66    0.83
   3   0   1   27.22    0.80
   3   0   1   26.79    0.71
  -4   0  -1    7.07    0.25
   4   0   1    7.30    0.22
  -5   0  -1    3.33    0.15
   5   0   1    3.23    0.13
   5   0   1    3.48    0.14
  -6   0  -1    0.05    0.04
   6   0   1    0.01    0.03
   6   0   1    0.06    0.03
   7   0   1   -0.03    0.03
   8   0   1    0.15    0.04
   9   0   1    0.19    0.06
  10   0   1   -0.05    0.05
  10  -1  -1   -0.02    0.04
   9  -1  -1    0.25    0.06
   8  -1  -1    0.61    0.07
   7  -1  -1    1.39    0.09
  -7   1   1    1.55    0.11
   6  -1  -1    0.31    0.05
   6  -1  -1    0.31    0.05
   5  -1  -1    2.96    0.11
   5  -1  -1    2.64    0.12
   4  -1  -1    0.10    0.03
   4  -1  -1    0.06    0.03
   2  -1  -1   77.85    2.30
   2  -1  -1   76.84    2.22
   1  -1  -1    2.44    0.09
  -1   1   1    2.46    0.08
   0   1   1   17.36    0.44
  -1  -1  -1   10.71    0.32
   1   1   1    9.62    0.27
   1   1   1   10.55    0.30
  -2  -1  -1   17.21    0.52
   2   1   1   16.69    0.49
   2   1   1   16.57    0.44
  -3  -1  -1    5.63    0.20
   3   1   1    5.72    0.18
   3   1   1    5.51    0.17
  -4  -1  -1    0.98    0.08
   4   1   1    0.95    0.06
   4   1   1    0.94    0.06
  -5  -1  -1    0.61    0.07
   5   1   1    0.52    0.05
  -6  -1  -1    0.06    0.05
   6   1   1    0.10    0.04
   7   1   1    1.08    0.08
   8   1   1    0.47    0.07
   9   1   1    0.09    0.05
  10   1   1    0.08    0.05
 -10   2   1    0.05    0.05
   8  -2  -1   -0.01    0.04
   7  -2  -1    0.27    0.05
   7  -2  -1    0.20    0.05
   6  -2  -1    0.03    0.04
   6  -2  -1   -0.02    0.03
   5  -2  -1    1.66    0.08
   5  -2  -1    1.68    0.10
   4  -2  -1    0.25    0.03
   4  -2  -1    0.21    0.04
   3  -2  -1    1.66    0.07
   3  -2  -1    1.65    0.08
  -3   2   1    1.64    0.07
   2  -2  -1   43.01    1.26
  -2   2   1   41.71    1.08
   1  -2  -1    9.62    0.31
   1  -2  -1   10.00    0.30
  -1   2   1    9.81    0.26
   0  -2  -1    0.05    0.02
  -1  -2  -1   46.94    1.42
   1   2   1   47.72    1.22
   1   2   1   47.94    1.36
  -2  -2  -1    4.09    0.14
   2   2   1    3.01    0.11
  -3  -2  -1    0.14    0.04
   3   2   1    0.16    0.03
   3   2   1    0.15    0.02
  -4  -2  -1    9.24    0.32
   4   2   1    8.92    0.27
  -5  -2  -1    3.16    0.16
   5   2   1    3.09    0.13
  -6  -2  -1    0.58    0.08
   6   2   1    0.58    0.06
  -7  -2  -1    0.93    0.11
   7   2   1    1.01    0.08
   8   2   1    0.68    0.08
   9   2   1    0.03    0.05
  10   2   1    0.51    0.08
 -10   3   1    0.10    0.06
  -9   3   1    0.88    0.10
  -8   3   1    2.04    0.13
   7  -3  -1    0.37    0.07
  -7   3   1    0.38    0.06
   6  -3  -1    0.29    0.06
  -6   3   1    0.25    0.05
   5  -3  -1    2.34    0.11
   5  -3  -1    2.31    0.12
  -5   3   1    2.32    0.11
   4  -3  -1    1.54    0.08
   4  -3  -1    1.61    0.09
  -4   3   1    1.57    0.08
   3  -3  -1   11.19    0.37
  -3   3   1   11.89    0.33
   2  -3  -1   88.75    2.55
  -2   3   1   88.29    2.24
  -1  -3  -1   22.80    0.72
   1   3   1   24.07    0.61
  -2  -3  -1   14.09    0.46
   2   3   1   14.34    0.38
  -3  -3  -1   10.77    0.37
   3   3   1   10.75    0.31
  -4  -3  -1    7.48    0.29
   4   3   1    7.76    0.24
  -5  -3  -1    2.10    0.15
   5   3   1    2.26    0.11
  -6  -3  -1    0.78    0.10
   6   3   1    0.82    0.07
  -7  -3  -1    0.38    0.09
   7   3   1    0.56    0.07
   8   3   1    0.32    0.06
   9   3   1    0.01    0.04
 -10   4   1   -0.02    0.05
  -9   4   1    1.02    0.11
  -8   4   1    1.74    0.12
   7  -4  -1    0.30    0.07
  -7   4   1    0.35    0.06
   6  -4  -1    0.02    0.03
   6  -4  -1   -0.02    0.04
  -6   4   1    0.04    0.04
   5  -4  -1    0.82    0.07
   5  -4  -1    0.76    0.08
  -5   4   1    0.94    0.07
   4  -4  -1    1.65    0.09
  -4   4   1    1.68    0.09
   3  -4  -1   12.34    0.41
   3  -4  -1   12.98    0.41
  -3   4   1   13.24    0.36
   2  -4  -1   58.61    1.76
   2  -4  -1   58.51    1.71
  -2   4   1   59.30    1.50
   1  -4  -1    3.61    0.14
   1  -4  -1    3.45    0.13
   0  -4  -1   19.00    0.57
   0  -4  -1   19.01    0.60
   0   4   1   19.27    0.50
  -1  -4  -1    0.00    0.03
   1   4   1    0.01    0.02
  -2  -4  -1    4.45    0.19
   2   4   1    4.48    0.14
  -3  -4  -1    2.45    0.15
   3   4   1    2.55    0.10
  -4  -4  -1    0.25    0.07
   4   4   1    0.34    0.04
  -5  -4  -1    0.00    0.06
   5   4   1    0.02    0.03
  -6  -4  -1   -0.04    0.07
   6   4   1   -0.03    0.03
  -7  -4  -1    0.28    0.09
   7   4   1    0.37    0.06
   8   4   1    0.09    0.05
   9   4   1    0.02    0.05
 -10   5   1    0.03    0.06
  -9   5   1    0.43    0.08
   8  -5  -1    0.18    0.07
  -8   5   1    0.09    0.05
   7  -5  -1    0.15    0.06
  -7   5   1    0.20    0.05
   6  -5  -1    0.05    0.05
  -6   5   1    0.12    0.04
   5  -5  -1    1.12    0.09
   5  -5  -1    1.11    0.08
  -5   5   1    1.00    0.07
   4  -5  -1   10.37    0.36
   4  -5  -1   10.88    0.36
  -4   5   1   11.00    0.32
   3  -5  -1    3.48    0.15
   3  -5  -1    3.65    0.15
  -3   5   1    3.57    0.13
   2  -5  -1    1.49    0.08
   2  -5  -1    1.51    0.09
  -2   5   1    1.06    0.06
   1  -5  -1    4.94    0.19
   1  -5  -1    5.17    0.18
  -1   5   1    4.89    0.16
   0  -5  -1    3.78    0.14
   0  -5  -1    3.85    0.17
   0   5   1    3.85    0.13
  -2  -5  -1    1.38    0.13
   2   5   1    1.42    0.07
  -3  -5  -1    2.40    0.16
   3   5   1    2.42    0.10
  -4  -5  -1    5.85    0.26
   4   5   1    5.69    0.20
  -5  -5  -1    0.44    0.09
   5   5   1    0.41    0.06
  -6  -5  -1    0.01    0.08
   6   5   1    0.09    0.04
  -7  -5  -1    0.25    0.11
   7   5   1    0.43    0.07
   8   5   1    0.07    0.05
   9   5   1    0.05    0.05
  -9   6   1   -0.03    0.05
   8  -6  -1    0.28    0.07
  -8   6   1    0.25    0.07
   7  -6  -1   -0.01    0.05
  -7   6   1    0.06    0.04
   6  -6  -1    2.60    0.15
  -6   6   1    2.34    0.13
   5  -6  -1    3.38    0.17
   5  -6  -1    3.47    0.16
  -5   6   1    3.76    0.15
   4  -6  -1    4.20    0.19
   4  -6  -1    4.49    0.18
  -4   6   1    4.40    0.17
   3  -6  -1    2.00    0.12
   3  -6  -1    2.06    0.11
  -3   6   1    2.04    0.10
   2  -6  -1    2.67    0.13
   2  -6  -1    2.63    0.13
   1  -6  -1    5.83    0.21
   1  -6  -1    6.01    0.23
   0  -6  -1    4.38    0.20
   0  -6  -1    4.16    0.16
   0   6   1    4.44    0.15
  -2  -6  -1    0.63    0.09
   2   6   1    0.66    0.06
  -3  -6  -1    7.87    0.32
   3   6   1    7.85    0.25
  -4  -6  -1    7.28    0.31
   4   6   1    7.01    0.24
  -5  -6  -1    1.45    0.15
   5   6   1    1.47    0.10
  -6  -6  -1    0.33    0.11
   6   6   1    0.55    0.07
  -7  -6  -1    0.02    0.10
   7   6   1    0.13    0.05
   8   6   1   -0.03    0.04
  -9   7   1    0.28    0.07
  -8   7   1    0.49    0.08
   7  -7  -1    0.18    0.06
  -7   7   1    0.23    0.06
   6  -7  -1    1.48    0.12
  -6   7   1    1.64    0.11
   5  -7  -1    2.64    0.13
   5  -7  -1    2.40    0.15
  -5   7   1    2.49    0.13
   4  -7  -1    0.02    0.03
   4  -7  -1    0.02    0.05
  -4   7   1   -0.02    0.03
   3  -7  -1    5.42    0.22
   3  -7  -1    5.60    0.22
  -3   7   1    5.43    0.19
   2  -7  -1    0.03    0.04
   2  -7  -1    0.02    0.04
  -2   7   1    0.04    0.03
   1  -7  -1    0.19    0.04
   1  -7  -1    0.12    0.05
  -1   7   1    0.17    0.03
   0  -7  -1    0.26    0.07
   0   7   1    0.42    0.05
  -1  -7  -1    3.60    0.18
   1   7   1    3.36    0.13
  -2  -7  -1    3.20    0.18
   2   7   1    3.03    0.13
  -3  -7  -1    4.37    0.22
   3   7   1    3.85    0.15
  -4  -7  -1    1.37    0.14
   4   7   1    1.35    0.09
  -5  -7  -1    0.94    0.13
   5   7   1    0.97    0.08
  -6  -7  -1    0.26    0.11
   6   7   1    0.27    0.06
  -7  -7  -1   -0.22    0.10
   7   7   1   -0.01    0.05
  -8   8   1    0.04    0.05
   7  -8  -1    0.41    0.08
  -7   8   1    0.37    0.07
   6  -8  -1    0.51    0.09
  -6   8   1    0.42    0.07
   5  -8  -1    3.09    0.17
  -5   8   1    2.94    0.14
   4  -8  -1    0.84    0.10
   4  -8  -1    1.04    0.09
  -4   8   1    0.76    0.08
   3  -8  -1    0.63    0.08
   3  -8  -1    0.61    0.07
  -3   8   1    0.57    0.06
   2  -8  -1    0.77    0.08
   2  -8  -1    0.77    0.08
  -2   8   1    0.77    0.07
   1  -8  -1    0.03    0.05
  -1   8   1    0.06    0.03
   0  -8  -1    0.59    0.09
   0   8   1    0.65    0.06
  -1  -8  -1    2.91    0.17
   1   8   1    2.90    0.13
  -2  -8  -1    0.29    0.08
   2   8   1    0.24    0.05
  -3  -8  -1   -0.02    0.07
   3   8   1    0.07    0.04
  -4  -8  -1   -0.08    0.08
   4   8   1    0.00    0.04
  -5  -8  -1    0.42    0.11
   5   8   1    0.33    0.06
  -6  -8  -1   -0.21    0.09
   6   8   1   -0.01    0.05
  -7  -8  -1   -0.09    0.11
   7   8   1    0.03    0.05
  -7   9   1    0.33    0.07
   6  -9  -1    0.23    0.07
  -6   9   1    0.12    0.05
   5  -9  -1    0.21    0.07
  -5   9   1    0.18    0.05
   4  -9  -1    0.15    0.05
   4  -9  -1    0.13    0.06
  -4   9   1    0.07    0.04
   3  -9  -1    0.39    0.07
   3  -9  -1    0.44    0.07
  -3   9   1    0.38    0.06
   2  -9  -1    2.49    0.15
  -2   9   1    2.59    0.12
   1  -9  -1    0.94    0.10
  -1   9   1    0.89    0.07
   0  -9  -1    1.04    0.11
   0   9   1    0.93    0.07
  -1  -9  -1    0.09    0.07
   1   9   1    0.08    0.04
  -2  -9  -1    1.95    0.16
   2   9   1    2.00    0.11
  -3  -9  -1    0.20    0.09
   3   9   1    0.18    0.05
  -4  -9  -1    0.43    0.11
   4   9   1    0.38    0.07
  -5  -9  -1   -0.07    0.09
   5   9   1   -0.01    0.04
   6   9   1    0.04    0.05
  -6  10   1    0.02    0.05
  -5  10   1    0.32    0.07
   4 -10  -1    0.24    0.06
  -4  10   1    0.17    0.05
   3 -10  -1    0.84    0.10
  -3  10   1    0.69    0.08
   2 -10  -1    1.07    0.11
  -2  10   1    1.01    0.09
   1 -10  -1    0.09    0.06
  -1  10   1    0.04    0.04
   0 -10  -1    0.78    0.11
   0  10   1    0.64    0.07
  -1 -10  -1    0.53    0.10
   1  10   1    0.90    0.08
  -2 -10  -1    0.47    0.10
   2  10   1    0.38    0.06
  -3 -10  -1    0.05    0.09
   3  10   1    0.10    0.05
  -4 -10  -1   -0.04    0.09
   4  10   1    0.06    0.05
  -4  11   1    0.04    0.04
   3 -11  -1    0.03    0.05
  -3  11   1   -0.02    0.04
   2 -11  -1    0.54    0.09
  -2  11   1    0.42    0.07
   1 -11  -1    0.75    0.11
  -1  11   1    0.78    0.09
   0 -11  -1   -0.01    0.07
   0  11   1    0.00    0.04
  -1 -11  -1   -0.01    0.07
   1  11   1    0.04    0.05
  -2 -11  -1    0.01    0.08
   2  11   1   -0.03    0.04
   3  11   1    0.00    0.05
   2 -12  -1    0.11    0.06
   2  12  -2   -0.03    0.04
   1  12  -2    0.18    0.06
  -1 -12   2    0.31    0.10
   0  12  -2   -0.02    0.04
   0 -12   2    0.19    0.09
  -1  12  -2    1.53    0.11
   1 -12   2    1.84    0.16
  -2  12  -2    0.43    0.07
   4  11  -2   -0.02    0.04
   3  11  -2   -0.05    0.04
  -3 -11   2   -0.10    0.09
   2  11  -2    0.10    0.05
  -2 -11   2    0.16    0.10
   1  11  -2    0.04    0.04
  -1 -11   2    0.04    0.08
   0  11  -2    0.67    0.08
   0 -11   2    0.70    0.11
  -1  11  -2    3.05    0.15
   1 -11   2    3.32    0.20
  -2  11  -2    0.02    0.04
   2 -11   2    0.02    0.05
  -3  11  -2    0.15    0.05
   3 -11   2    0.24    0.07
  -4  11  -2    0.62    0.08
   4 -11   2    0.66    0.10
  -5  11  -2    0.00    0.04
   5 -11   2    0.08    0.07
   5  10  -2    0.30    0.06
  -5 -10   2    0.14    0.11
   4  10  -2    0.12    0.05
  -4 -10   2    0.18    0.10
   3  10  -2    0.10    0.04
  -3 -10   2    0.15    0.10
   2  10  -2    0.01    0.04
  -2 -10   2   -0.09    0.08
   1  10  -2   -0.01    0.03
  -1 -10   2   -0.01    0.07
   0  10  -2    1.80    0.10
   0 -10   2    1.61    0.14
  -1  10  -2    0.76    0.08
   1 -10   2    0.95    0.11
  -2  10  -2    1.35    0.09
   2 -10   2    1.28    0.11
   2 -10   2    1.61    0.13
  -3  10  -2    1.94    0.11
   3 -10   2    1.76    0.13
  -4  10  -2   -0.01    0.04
   4 -10   2    0.02    0.06
  -5  10  -2    0.02    0.05
   5 -10   2    0.02    0.06
  -6  10  -2   -0.02    0.04
   6 -10   2    0.05    0.06
  -6  -9   2   -0.15    0.10
   5   9  -2    0.32    0.06
  -5  -9   2    0.34    0.12
   4   9  -2   -0.03    0.03
  -4  -9   2   -0.03    0.08
   3   9  -2    0.02    0.03
  -3  -9   2    0.11    0.08
   2   9  -2    0.28    0.05
   1   9  -2    0.27    0.05
  -1  -9   2    0.11    0.08
   0   9  -2   -0.03    0.03
   0  -9   2    0.00    0.06
  -1   9  -2    4.28    0.17
   1  -9   2    4.26    0.21
   1  -9   2    4.40    0.19
  -2   9  -2    1.30    0.09
   2  -9   2    1.40    0.11
   2  -9   2    1.26    0.12
  -3   9  -2    0.07    0.04
   3  -9   2    0.10    0.05
   3  -9   2    0.16    0.06
  -4   9  -2    0.07    0.04
   4  -9   2    0.10    0.06
  -5   9  -2    0.39    0.07
   5  -9   2    0.20    0.07
  -6   9  -2    0.31    0.06
   6  -9   2    0.23    0.07
  -7   9  -2    0.55    0.08
   7  -9   2    0.70    0.10
  -7  -8   2   -0.08    0.11
   6   8  -2    0.74    0.08
  -6  -8   2    0.52    0.13
   5   8  -2    0.86    0.08
  -5  -8   2    0.75    0.13
   4   8  -2    0.16    0.04
  -4  -8   2    0.07    0.08
   3   8  -2    0.21    0.04
  -3  -8   2    0.21    0.09
   2   8  -2    1.22    0.07
  -2  -8   2    1.11    0.12
   1   8  -2    6.87    0.22
  -1  -8   2    6.71    0.29
   0   8  -2    0.19    0.04
   0  -8   2    0.23    0.05
   0  -8   2    0.12    0.06
  -1   8  -2    1.35    0.08
   1  -8   2    1.35    0.12
   1  -8   2    1.35    0.10
  -2   8  -2    1.76    0.10
   2  -8   2    1.98    0.12
   2  -8   2    1.99    0.13
  -3   8  -2   -0.02    0.03
   3  -8   2    0.02    0.03
   3  -8   2   -0.04    0.04
  -4   8  -2    0.32    0.06
   4  -8   2    0.22    0.07
  -5   8  -2    0.02    0.04
   5  -8   2   -0.01    0.05
  -6   8  -2    1.45    0.10
   6  -8   2    1.54    0.12
  -7   8  -2    0.79    0.09
   7  -8   2    0.85    0.11
  -8   8  -2    0.16    0.06
   8  -8   2    0.23    0.08
  -8  -7   2   -0.12    0.11
   7   7  -2    1.13    0.09
  -7  -7   2    1.41    0.17
   6   7  -2    2.10    0.11
  -6  -7   2    2.07    0.18
   5   7  -2    0.25    0.05
  -5  -7   2    0.19    0.09
   4   7  -2    0.51    0.06
  -4  -7   2    0.62    0.10
   3   7  -2    4.22    0.15
  -3  -7   2    4.30    0.23
   2   7  -2    0.65    0.05
  -2  -7   2    0.61    0.10
   1   7  -2    1.49    0.08
  -1  -7   2    1.53    0.09
  -1  -7   2    1.63    0.14
   0   7  -2    2.79    0.11
   0  -7   2    2.75    0.13
   0  -7   2    2.82    0.17
  -1   7  -2    1.40    0.08
   1  -7   2    1.54    0.12
   1  -7   2    1.18    0.09
  -2   7  -2    1.73    0.09
   2  -7   2    1.76    0.11
   2  -7   2    1.66    0.11
  -3   7  -2    1.91    0.10
   3  -7   2    2.05    0.13
   3  -7   2    1.89    0.11
  -4   7  -2   -0.01    0.03
   4  -7   2   -0.01    0.05
  -5   7  -2    0.35    0.06
   5  -7   2    0.24    0.06
  -6   7  -2    0.15    0.05
   6  -7   2    0.14    0.06
  -7   7  -2    0.97    0.10
   7  -7   2    0.80    0.10
  -8   7  -2    0.15    0.06
   8  -7   2    0.04    0.06
  -9  -6   2   -0.09    0.12
  -8  -6   2    0.01    0.11
   7   6  -2    0.63    0.07
  -7  -6   2    0.56    0.12
   6   6  -2    0.19    0.05
  -6  -6   2    0.08    0.09
   5   6  -2    0.15    0.04
  -5  -6   2    0.14    0.08
   4   6  -2    0.31    0.04
  -4  -6   2    0.42    0.09
   3   6  -2    1.27    0.07
  -3  -6   2    1.11    0.11
   2   6  -2    0.55    0.05
  -2  -6   2    0.50    0.08
  -2  -6   2    0.49    0.05
   1   6  -2    0.08    0.02
  -1  -6   2    0.09    0.06
  -1  -6   2    0.07    0.03
   0   6  -2    1.59    0.08
   0  -6   2    1.55    0.09
   0  -6   2    1.77    0.12
  -1   6  -2    0.03    0.02
   1  -6   2    0.06    0.04
   1  -6   2    0.05    0.04
  -2   6  -2    1.57    0.08
   2  -6   2    1.55    0.10
   2  -6   2    1.47    0.10
  -3   6  -2    1.13    0.07
   3  -6   2    1.24    0.08
   3  -6   2    1.10    0.10
  -4   6  -2    1.66    0.10
   4  -6   2    1.37    0.11
  -5   6  -2    3.71    0.16
   5  -6   2    4.03    0.19
  -6   6  -2    4.31    0.18
   6  -6   2    3.86    0.20
  -7   6  -2    1.60    0.12
   7  -6   2    1.57    0.13
  -8   6  -2   -0.04    0.04
   8  -6   2   -0.04    0.05
  -9   6  -2    0.01    0.05
   9  -6   2    0.08    0.06
  -9  -5   2   -0.31    0.09
   8   5  -2   -0.07    0.04
  -8  -5   2   -0.17    0.09
   7   5  -2    0.10    0.04
  -7  -5   2    0.05    0.08
   6   5  -2    0.02    0.03
  -6  -5   2   -0.10    0.06
   5   5  -2    0.95    0.07
  -5  -5   2    0.91    0.11
   4   5  -2    4.19    0.15
  -4  -5   2    4.22    0.22
   2   5  -2    0.20    0.03
  -2  -5   2    0.23    0.03
  -2  -5   2    0.17    0.06
   1   5  -2   10.45    0.28
  -1  -5   2   10.03    0.36
  -1  -5   2   10.08    0.32
   0   5  -2    4.57    0.14
   0  -5   2    4.48    0.16
   0  -5   2    4.43    0.19
  -1   5  -2    5.74    0.18
   1  -5   2    5.55    0.21
   1  -5   2    5.59    0.20
  -2   5  -2    0.00    0.02
   2  -5   2   -0.01    0.03
   2  -5   2    0.06    0.03
  -3   5  -2   14.84    0.42
   3  -5   2   15.14    0.48
   3  -5   2   14.52    0.46
  -4   5  -2    2.34    0.11
   4  -5   2    1.95    0.09
  -5   5  -2   15.70    0.47
   5  -5   2   16.26    0.53
  -6   5  -2    4.48    0.19
   6  -5   2    4.35    0.20
  -7   5  -2    0.38    0.07
   7  -5   2    0.36    0.07
  -8   5  -2   -0.03    0.04
   8  -5   2    0.03    0.05
  -9   5  -2    0.10    0.06
   9  -5   2    0.18    0.07
  10  -5   2    0.19    0.08
   8   4  -2    0.74    0.08
  -8  -4   2    0.83    0.13
   7   4  -2    0.03    0.04
  -7  -4   2   -0.02    0.07
   6   4  -2    0.45    0.05
  -6  -4   2    0.41    0.09
   5   4  -2    1.48    0.08
  -5  -4   2    1.51    0.13
   4   4  -2    1.57    0.07
  -4  -4   2    1.52    0.12
   3   4  -2    2.73    0.10
  -3  -4   2    2.54    0.09
  -3  -4   2    2.46    0.14
   2   4  -2    8.92    0.25
  -2  -4   2    8.73    0.32
  -2  -4   2    8.80    0.27
   1   4  -2   17.08    0.44
  -1  -4   2   16.85    0.54
  -1  -4   2   16.66    0.50
   0   4  -2   15.02    0.39
   0  -4   2   14.76    0.45
   0  -4   2   14.40    0.47
  -1   4  -2   32.92    0.84
   1  -4   2   32.23    0.96
  -2   4  -2    2.26    0.09
   2  -4   2    2.18    0.11
   2  -4   2    2.31    0.09
  -3   4  -2    8.65    0.26
   3  -4   2    8.74    0.28
   4  -4   2    5.06    0.17
   4  -4   2    4.89    0.20
  -5   4  -2    6.90    0.24
   5  -4   2    7.38    0.27
  -6   4  -2    0.14    0.04
   6  -4   2    0.13    0.05
  -7   4  -2    0.06    0.05
   7  -4   2    0.21    0.06
  -8   4  -2    0.22    0.06
   8  -4   2    0.26    0.07
  -9   4  -2    0.19    0.07
   9  -4   2    0.21    0.07
   9   3  -2    0.00    0.04
   8   3  -2    1.29    0.09
  -8  -3   2    1.43    0.15
   7   3  -2    0.03    0.03
  -7  -3   2   -0.01    0.06
   6   3  -2    1.16    0.08
  -6  -3   2    1.16    0.12
   5   3  -2    4.21    0.15
  -5  -3   2    4.28    0.20
   4   3  -2    0.30    0.03
  -4  -3   2    0.31    0.03
  -4  -3   2    0.24    0.05
   3   3  -2    0.07    0.02
  -3  -3   2    0.05    0.02
  -3  -3   2    0.08    0.04
   2   3  -2   16.29    0.42
  -2  -3   2   15.54    0.46
   1   3  -2    0.01    0.01
  -1  -3   2   -0.02    0.02
  -1  -3   2    0.03    0.02
   0   3  -2    0.16    0.02
   0  -3   2    0.17    0.03
   0  -3   2    0.18    0.03
   1  -3   2   12.34    0.38
   1  -3   2   12.69    0.39
  -2   3  -2    1.78    0.08
   2  -3   2    1.88    0.07
   3  -3   2    6.60    0.20
   3  -3   2    6.29    0.23
   4  -3   2    7.16    0.26
   5  -3   2    0.25    0.05
   6  -3   2    0.00    0.03
   6  -3   2    0.02    0.04
   7  -3   2    0.42    0.06
   7  -3   2    0.35    0.07
   8  -3   2    0.75    0.09
   8  -3   2    0.69    0.08
   9  -3   2    0.18    0.06
   9   2  -2    0.09    0.05
   8   2  -2    0.59    0.07
  -8  -2   2    0.83    0.11
   7   2  -2    1.14    0.08
  -7  -2   2    1.29    0.12
   6   2  -2    1.26    0.07
  -6  -2   2    1.21    0.12
   5   2  -2    0.70    0.05
  -5  -2   2    0.70    0.06
  -5  -2   2    0.65    0.08
   4   2  -2    3.02    0.10
  -4  -2   2    2.69    0.14
  -4  -2   2    2.69    0.11
   3   2  -2    5.13    0.15
  -3  -2   2    4.95    0.16
  -3  -2   2    5.06    0.20
   2   2  -2   29.12    0.72
  -2  -2   2   27.70    0.82
   1   2  -2   12.16    0.31
  -1  -2   2   12.05    0.39
  -1  -2   2   12.36    0.36
   0   2  -2   84.13    2.14
   0  -2   2   83.71    2.52
   0  -2   2   84.22    2.45
  -1   2  -2   15.05    0.40
   1  -2   2   15.54    0.46
   2  -2   2   53.29    1.32
   2  -2   2   51.06    1.53
   3  -2   2    0.00    0.01
   3  -2   2    0.00    0.03
   4  -2   2   40.83    1.18
   4  -2   2   39.05    1.04
  -5   2  -2    0.02    0.02
   5  -2   2    0.00    0.03
   5  -2   2    0.03    0.04
   6  -2   2    1.50    0.10
   6  -2   2    1.24    0.08
   7  -2   2    1.52    0.10
   7  -2   2    1.83    0.12
   8  -2   2    0.95    0.09
   8  -2   2    1.03    0.10
   9  -2   2    0.25    0.06
  10  -2   2    0.33    0.07
   9   1  -2    0.15    0.05
   8   1  -2    0.54    0.07
  -8  -1   2    0.60    0.09
   7   1  -2    0.09    0.04
  -7  -1   2    0.09    0.05
   6   1  -2    0.06    0.03
  -6  -1   2    0.11    0.05
   5   1  -2    1.30    0.07
  -5  -1   2    1.20    0.10
   4   1  -2    8.74    0.25
   3   1  -2    4.64    0.13
  -3  -1   2    4.36    0.16
   2   1  -2 1000.00   25.36
  -2  -1   2  975.30   28.97
   1   1  -2   11.35    0.29
  -1  -1   2   11.46    0.34
   0  -1   2   48.75    1.23
   1  -1   2    0.72    0.04
   1  -1   2    0.69    0.05
   2  -1   2   26.58    0.75
   2  -1   2   24.42    0.66
   3  -1   2    1.16    0.06
  -4   1  -2   25.60    0.81
   4  -1   2   27.18    0.80
   4  -1   2   27.72    0.71
  -5   1  -2    0.62    0.05
   5  -1   2    0.70    0.06
   5  -1   2    0.61    0.06
   6  -1   2    1.97    0.11
   6  -1   2    1.81    0.10
   7  -1   2    1.96    0.11
   7  -1   2    2.20    0.12
   8  -1   2    0.49    0.07
   9  -1   2    0.11    0.06
  10  -1   2    0.21    0.07
  10   0  -2    0.10    0.05
   9   0  -2    0.13    0.05
   8   0  -2    1.49    0.10
  -8   0   2    1.33    0.13
   7   0  -2    0.04    0.03
  -7   0   2    0.00    0.04
   6   0  -2    0.13    0.04
   5   0  -2    1.49    0.07
   4   0  -2   21.84    0.57
   3   0  -2    4.89    0.14
   2   0  -2  312.91    7.87
  -1   0   2    3.81    0.13
  -1   0   2    4.29    0.11
   0   0  -2   32.93    1.00
   0   0   2   33.90    0.99
   0   0   2   34.80    0.85
  -1   0  -2   49.48    1.45
   1   0   2   48.04    1.25
   1   0   2   48.99    1.41
  -2   0  -2    0.19    0.02
   2   0   2    0.18    0.03
  -3   0  -2    1.55    0.08
   3   0   2    1.58    0.07
   3   0   2    1.41    0.07
  -4   0  -2    1.52    0.08
   4   0   2    1.23    0.07
   4   0   2    1.43    0.07
  -5   0  -2    2.63    0.13
   5   0   2    2.72    0.12
   5   0   2    2.62    0.11
   6   0   2    2.16    0.11
   6   0   2    2.28    0.11
   7   0   2    1.38    0.09
   8   0   2    0.11    0.04
   9   0   2    0.05    0.05
  10   0   2    0.10    0.06
  10  -1  -2    0.01    0.05
   9  -1  -2    0.06    0.04
   8  -1  -2    0.13    0.04
   7  -1  -2    0.19    0.04
   6  -1  -2    3.99    0.15
   5  -1  -2    1.19    0.06
   4  -1  -2    1.53    0.07
   3  -1  -2    0.11    0.02
   2  -1  -2   15.52    0.48
  -2   1   2   15.54    0.41
   1  -1  -2   29.38    0.88
  -1   1   2   29.32    0.74
   0  -1  -2    0.54    0.04
   0   1   2    0.62    0.03
   0   1   2    0.54    0.04
  -1  -1  -2   16.13    0.50
   1   1   2   16.19    0.47
   1   1   2   16.60    0.42
  -2  -1  -2   12.62    0.40
   2   1   2   13.09    0.38
  -3  -1  -2    8.09    0.28
   3   1   2    8.51    0.24
   3   1   2    8.31    0.25
  -4  -1  -2    3.36    0.15
   4   1   2    3.46    0.12
   4   1   2    3.24    0.12
  -5  -1  -2    2.99    0.15
   5   1   2    3.10    0.13
  -6  -1  -2    2.24    0.14
   6   1   2    2.28    0.11
   7   1   2    0.81    0.08
   8   1   2    0.08    0.05
   9   1   2    0.17    0.06
  10   1   2    0.97    0.10
 -10   2   2    0.02    0.05
  -9   2   2    0.10    0.05
  -8   2   2    0.34    0.06
  -6   2   2    1.22    0.08
   5  -2  -2    4.07    0.17
  -5   2   2    4.00    0.15
   4  -2  -2    8.54    0.29
   4  -2  -2    8.60    0.29
  -4   2   2    8.49    0.25
   3  -2  -2    3.08    0.12
   3  -2  -2    3.27    0.13
  -3   2   2    3.51    0.11
  -2   2   2   53.20    1.35
   1  -2  -2    0.33    0.03
  -1   2   2    0.40    0.03
   0  -2  -2   39.63    1.21
   0   2   2   41.59    1.03
  -1  -2  -2    7.55    0.26
   1   2   2    8.25    0.24
  -2  -2  -2    0.05    0.03
   2   2   2    0.07    0.02
   2   2   2    0.04    0.02
  -3  -2  -2    0.51    0.06
   3   2   2    0.59    0.04
   3   2   2    0.48    0.03
  -4  -2  -2   26.62    0.84
   4   2   2   26.51    0.71
   4   2   2   27.31    0.78
  -5  -2  -2    2.73    0.15
   5   2   2    2.44    0.11
  -6  -2  -2    0.61    0.08
   6   2   2    0.54    0.06
   7   2   2    0.37    0.06
   8   2   2    0.11    0.05
   9   2   2    0.02    0.05
 -10   3   2    0.42    0.08
  -9   3   2    0.75    0.09
  -8   3   2    0.00    0.04
  -7   3   2    1.86    0.11
   6  -3  -2    0.86    0.08
  -6   3   2    0.91    0.08
   5  -3  -2    1.87    0.11
   5  -3  -2    1.86    0.10
  -5   3   2    1.62    0.09
   4  -3  -2   18.19    0.57
   4  -3  -2   18.62    0.57
  -4   3   2   18.08    0.50
   3  -3  -2    3.28    0.13
   3  -3  -2    3.01    0.13
  -3   3   2    3.40    0.12
   2  -3  -2   52.58    1.52
   2  -3  -2   52.64    1.57
  -2   3   2   52.13    1.34
   1  -3  -2    7.41    0.25
  -1   3   2    7.40    0.21
   0   3   2    8.16    0.23
  -1  -3  -2    5.87    0.21
   1   3   2    5.82    0.18
  -2  -3  -2    0.04    0.04
   2   3   2    0.07    0.02
  -3  -3  -2    3.87    0.17
   3   3   2    3.70    0.13
  -4  -3  -2    8.32    0.31
   4   3   2    8.47    0.26
  -5  -3  -2    3.30    0.18
   5   3   2    3.03    0.13
  -6  -3  -2   -0.05    0.06
   6   3   2    0.03    0.03
   7   3   2    0.02    0.04
   8   3   2   -0.01    0.04
   9   3   2    0.00    0.05
 -10   4   2    0.82    0.11
  -9   4   2    0.71    0.09
  -8   4   2    0.11    0.05
  -7   4   2    0.75    0.08
   6  -4  -2    1.84    0.12
   6  -4  -2    1.74    0.10
  -6   4   2    1.61    0.10
   5  -4  -2    0.35    0.06
   5  -4  -2    0.31    0.05
  -5   4   2    0.29    0.05
   4  -4  -2   19.38    0.61
  -4   4   2   19.45    0.53
   3  -4  -2    0.00    0.02
   3  -4  -2    0.00    0.03
  -3   4   2    0.03    0.02
   2  -4  -2    0.07    0.03
   2  -4  -2    0.09    0.03
  -2   4   2    0.08    0.02
   1  -4  -2    1.03    0.07
  -1   4   2    1.02    0.05
   0  -4  -2    3.32    0.14
  -1  -4  -2    3.41    0.15
   1   4   2    3.15    0.11
   1   4   2    3.22    0.11
  -2  -4  -2    0.07    0.04
   2   4   2    0.06    0.02
  -3  -4  -2    0.11    0.06
   3   4   2    0.00    0.02
  -4  -4  -2    1.32    0.13
   4   4   2    0.90    0.07
  -5  -4  -2    0.10    0.07
   5   4   2    0.07    0.04
  -6  -4  -2    0.26    0.08
   6   4   2    0.31    0.06
  -7  -4  -2    0.05    0.08
   7   4   2    0.19    0.05
   8   4   2    0.19    0.06
   9   4   2   -0.01    0.05
 -10   5   2    0.30    0.08
  -9   5   2    0.06    0.05
  -8   5   2    0.02    0.05
  -7   5   2    0.47    0.07
   6  -5  -2    1.52    0.10
   6  -5  -2    1.29    0.11
  -6   5   2    1.51    0.10
   5  -5  -2    0.15    0.04
   5  -5  -2    0.12    0.05
  -5   5   2    0.13    0.04
   4  -5  -2    0.00    0.03
   4  -5  -2    0.05    0.04
  -4   5   2    0.05    0.03
   3  -5  -2    0.40    0.05
   3  -5  -2    0.30    0.05
  -3   5   2    0.31    0.04
   2  -5  -2    1.11    0.09
   2  -5  -2    1.14    0.08
  -2   5   2    1.18    0.06
   1  -5  -2    0.95    0.08
  -1   5   2    1.00    0.06
   0  -5  -2    5.94    0.23
   1   5   2    1.95    0.08
   1   5   2    1.87    0.08
  -2  -5  -2    8.06    0.31
   2   5   2    7.92    0.24
  -3  -5  -2    5.08    0.23
   3   5   2    5.17    0.18
  -4  -5  -2    0.93    0.10
   4   5   2    0.80    0.07
  -5  -5  -2    0.73    0.11
   5   5   2    0.84    0.08
  -6  -5  -2    0.37    0.09
   6   5   2    0.40    0.06
  -7  -5  -2   -0.01    0.09
   7   5   2   -0.07    0.04
   8   5   2    0.44    0.08
  -9   6   2    0.07    0.06
  -8   6   2    0.12    0.05
  -7   6   2    0.29    0.06
   6  -6  -2    0.10    0.04
   6  -6  -2    0.02    0.05
  -6   6   2    0.08    0.04
   5  -6  -2    0.15    0.05
   5  -6  -2    0.09    0.04
  -5   6   2    0.15    0.04
   4  -6  -2    0.01    0.03
   4  -6  -2    0.01    0.04
  -4   6   2   -0.01    0.02
   3  -6  -2    0.94    0.08
   3  -6  -2    0.86    0.08
  -3   6   2    0.87    0.06
   2  -6  -2    9.19    0.31
   2  -6  -2    9.24    0.32
  -2   6   2    8.69    0.27
   0  -6  -2    0.12    0.06
  -1  -6  -2    0.47    0.07
   1   6   2    0.69    0.06
  -2  -6  -2   23.22    0.75
   2   6   2   22.71    0.62
  -3  -6  -2    4.77    0.23
   3   6   2    4.58    0.17
  -4  -6  -2    0.17    0.08
   4   6   2    0.16    0.04
  -5  -6  -2    0.56    0.11
   5   6   2    0.75    0.08
  -6  -6  -2    0.42    0.11
   6   6   2    0.49    0.07
  -7  -6  -2   -0.06    0.09
   7   6   2    0.00    0.04
   8   6   2    0.29    0.07
  -9   7   2    0.10    0.06
  -8   7   2    0.05    0.05
  -7   7   2    0.32    0.06
  -6   7   2    0.56    0.07
   5  -7  -2    0.43    0.06
   5  -7  -2    0.31    0.07
  -5   7   2    0.46    0.06
   4  -7  -2    0.09    0.05
   4  -7  -2    0.02    0.04
  -4   7   2   -0.01    0.03
   3  -7  -2    4.31    0.19
   3  -7  -2    4.00    0.18
  -3   7   2    4.38    0.16
   2  -7  -2    0.53    0.07
  -2   7   2    0.52    0.06
   1  -7  -2   -0.01    0.04
  -1   7   2    0.00    0.02
   0  -7  -2    0.60    0.08
   0   7   2    0.51    0.05
  -1  -7  -2    0.81    0.09
   1   7   2    0.85    0.07
  -2  -7  -2    1.84    0.14
   2   7   2    1.81    0.10
  -3  -7  -2    0.16    0.08
   3   7   2    0.12    0.04
  -4  -7  -2   -0.09    0.07
   4   7   2    0.03    0.04
  -5  -7  -2   -0.05    0.08
   5   7   2    0.04    0.04
  -6  -7  -2    0.09    0.10
   6   7   2    0.09    0.05
  -7  -7  -2   -0.02    0.10
   7   7   2    0.07    0.05
  -8   8   2    0.00    0.05
  -7   8   2   -0.02    0.04
  -6   8   2    0.96    0.10
   5  -8  -2    0.46    0.07
  -5   8   2    0.55    0.07
   4  -8  -2    0.32    0.06
  -4   8   2    0.42    0.06
   3  -8  -2    0.04    0.04
  -3   8   2   -0.02    0.03
   2  -8  -2    1.68    0.12
  -2   8   2    1.70    0.09
   1  -8  -2    0.24    0.06
  -1   8   2    0.27    0.04
   0  -8  -2    0.04    0.06
   0   8   2   -0.01    0.03
  -1  -8  -2    0.87    0.10
   1   8   2    0.80    0.07
  -2  -8  -2    0.92    0.11
   2   8   2    0.93    0.07
  -3  -8  -2    0.10    0.08
   3   8   2    0.13    0.04
  -4  -8  -2    0.06    0.09
   4   8   2   -0.03    0.04
  -5  -8  -2    0.29    0.11
   5   8   2    0.22    0.06
  -6  -8  -2   -0.12    0.09
   6   8   2    0.03    0.05
  -7   9   2    0.13    0.06
  -6   9   2    0.37    0.07
  -5   9   2    2.02    0.12
   4  -9  -2    2.62    0.15
  -4   9   2    2.61    0.13
   3  -9  -2    0.43    0.07
  -3   9   2    0.49    0.06
   2  -9  -2    0.04    0.05
  -2   9   2    0.10    0.04
   1  -9  -2    0.24    0.07
  -1   9   2    0.18    0.04
   0  -9  -2    0.10    0.06
   0   9   2    0.16    0.04
  -1  -9  -2    1.62    0.14
   1   9   2    1.68    0.10
  -2  -9  -2    1.58    0.15
   2   9   2    2.09    0.11
  -3  -9  -2    0.43    0.10
   3   9   2    0.46    0.07
  -4  -9  -2    0.10    0.09
   4   9   2    0.12    0.05
  -5  -9  -2    0.47    0.12
   5   9   2    0.25    0.06
  -6  10   2   -0.02    0.05
  -5  10   2    2.49    0.14
   4 -10  -2    0.51    0.08
  -4  10   2    0.35    0.06
   3 -10  -2    0.34    0.07
  -3  10   2    0.29    0.06
   2 -10  -2    0.04    0.06
  -2  10   2    0.07    0.04
   1 -10  -2    0.03    0.06
  -1  10   2   -0.06    0.03
   0 -10  -2    0.08    0.07
   0  10   2    0.07    0.04
  -1 -10  -2    1.96    0.16
   1  10   2    1.92    0.12
  -2 -10  -2    0.19    0.09
   2  10   2    0.04    0.04
  -3 -10  -2    0.58    0.11
   3  10   2    0.49    0.08
  -4 -10  -2    0.07    0.09
   4  10   2    0.19    0.06
  -4  11   2   -0.01    0.04
   3 -11  -2    0.47    0.09
  -3  11   2    0.41    0.07
   2 -11  -2    0.09    0.06
  -2  11   2   -0.07    0.04
   1 -11  -2    0.52    0.09
  -1  11   2    0.46    0.07
   0 -11  -2    0.21    0.08
   0  11   2    0.02    0.04
  -1 -11  -2    0.47    0.10
   1  11   2    0.19    0.06
   2  11   2    0.07    0.05
   2  12  -3    0.22    0.06
   1  12  -3    0.56    0.08
  -1 -12   3    0.63    0.12
   0  12  -3    0.09    0.05
   0 -12   3   -0.01    0.08
  -1  12  -3   -0.01    0.04
   1 -12   3    0.06    0.07
  -2  12  -3    0.58    0.08
   4 -12   3    0.14    0.08
   3  11  -3    0.15    0.05
  -3 -11   3    0.25    0.11
   2  11  -3    1.05    0.09
  -2 -11   3    0.94    0.14
   1  11  -3    1.66    0.11
  -1 -11   3    1.84    0.18
   0  11  -3    0.03    0.04
   0 -11   3    0.06    0.08
  -1  11  -3    0.04    0.04
   1 -11   3    0.03    0.07
  -2  11  -3    0.07    0.04
  -3  11  -3    0.03    0.04
   3 -11   3    0.01    0.06
  -4  11  -3   -0.04    0.04
   4 -11   3    0.00    0.06
  -5  11  -3    0.06    0.05
   5 -11   3    0.09    0.07
  -5 -10   3    0.02    0.10
   4  10  -3    0.33    0.06
  -4 -10   3    0.29    0.11
   3  10  -3    0.15    0.04
  -3 -10   3    0.06    0.09
   2  10  -3    0.81    0.08
  -2 -10   3    0.68    0.12
   1  10  -3    0.59    0.07
  -1 -10   3    0.62    0.11
   0  10  -3    1.01    0.08
   0 -10   3    0.98    0.12
  -1  10  -3   -0.01    0.03
   1 -10   3    0.02    0.06
  -2  10  -3    0.06    0.04
   2 -10   3    0.14    0.06
   2 -10   3    0.06    0.05
  -3  10  -3    1.38    0.10
   3 -10   3    1.28    0.12
  -4  10  -3    0.05    0.04
   4 -10   3    0.12    0.07
  -5  10  -3    0.51    0.08
   5 -10   3    0.47    0.09
  -6  10  -3    0.02    0.05
   6 -10   3    0.04    0.07
  -6  -9   3   -0.13    0.10
  -5  -9   3    0.11    0.10
   4   9  -3    0.13    0.04
  -4  -9   3    0.02    0.09
   3   9  -3    0.10    0.04
  -3  -9   3    0.09    0.09
   2   9  -3    0.01    0.03
  -2  -9   3   -0.02    0.07
   1   9  -3    0.05    0.03
  -1  -9   3    0.01    0.07
   0   9  -3    1.02    0.07
   0  -9   3    0.76    0.10
  -1   9  -3    3.99    0.16
   1  -9   3    4.08    0.20
   1  -9   3    4.01    0.18
  -2   9  -3    1.51    0.09
   2  -9   3    1.59    0.12
   2  -9   3    1.64    0.12
  -3   9  -3    1.60    0.10
   3  -9   3    1.49    0.12
  -4   9  -3    0.49    0.07
   4  -9   3    0.53    0.09
  -5   9  -3    2.29    0.13
   5  -9   3    2.40    0.16
  -6   9  -3    0.40    0.07
   6  -9   3    0.39    0.09
  -7   9  -3    0.01    0.05
   7  -9   3    0.01    0.06
  -7  -8   3   -0.08    0.11
  -6  -8   3   -0.06    0.10
   5   8  -3    0.59    0.07
  -5  -8   3    0.61    0.12
   4   8  -3    0.12    0.04
  -4  -8   3    0.13    0.09
   3   8  -3    0.01    0.03
  -3  -8   3    0.03    0.08
   2   8  -3    0.37    0.05
  -2  -8   3    0.35    0.09
   1   8  -3    0.94    0.07
  -1  -8   3    0.97    0.11
   0   8  -3    0.06    0.03
   0  -8   3    0.12    0.05
   0  -8   3    0.06    0.06
  -1   8  -3    4.42    0.16
   1  -8   3    4.51    0.19
   1  -8   3    4.55    0.21
  -2   8  -3    2.30    0.11
   2  -8   3    2.31    0.13
   2  -8   3    2.24    0.13
  -3   8  -3    1.01    0.08
   3  -8   3    0.93    0.10
  -4   8  -3    3.89    0.17
   4  -8   3    3.87    0.19
  -5   8  -3    1.27    0.10
   5  -8   3    1.12    0.12
  -6   8  -3    0.30    0.06
   6  -8   3    0.24    0.07
  -7   8  -3    0.09    0.05
   7  -8   3    0.09    0.06
  -8   8  -3    0.26    0.07
   8  -8   3    0.22    0.08
  -8  -7   3    0.79    0.15
  -7  -7   3    0.24    0.12
   6   7  -3    0.03    0.04
  -6  -7   3    0.05    0.09
   5   7  -3    0.44    0.06
  -5  -7   3    0.47    0.11
   4   7  -3    0.12    0.03
  -4  -7   3   -0.02    0.06
   3   7  -3    0.24    0.04
  -3  -7   3    0.19    0.08
   2   7  -3    0.00    0.02
  -2  -7   3    0.02    0.06
   1   7  -3    2.71    0.11
  -1  -7   3    2.76    0.18
  -1  -7   3    2.72    0.12
   0   7  -3    8.85    0.26
   0  -7   3    8.67    0.30
   0  -7   3    8.61    0.33
  -1   7  -3    4.05    0.15
   1  -7   3    4.12    0.19
   1  -7   3    4.02    0.17
  -2   7  -3    3.73    0.15
   2  -7   3    3.82    0.17
   2  -7   3    3.93    0.18
  -3   7  -3    0.03    0.03
   3  -7   3    0.02    0.05
   3  -7   3    0.06    0.03
  -4   7  -3    0.10    0.04
   4  -7   3    0.05    0.05
  -5   7  -3    0.06    0.04
   5  -7   3    0.12    0.06
  -6   7  -3    0.35    0.06
   6  -7   3    0.22    0.07
  -7   7  -3    0.58    0.08
   7  -7   3    0.43    0.09
  -8   7  -3    0.36    0.07
   8  -7   3    0.42    0.09
  -9  -6   3   -0.29    0.11
  -8  -6   3    0.12    0.11
  -7  -6   3    0.17    0.10
   6   6  -3    0.32    0.05
  -6  -6   3    0.28    0.10
   5   6  -3   -0.01    0.03
  -5  -6   3   -0.05    0.06
   4   6  -3    0.74    0.06
  -4  -6   3    0.78    0.10
   3   6  -3    3.12    0.12
  -3  -6   3    3.24    0.19
   2   6  -3    8.70    0.26
  -2  -6   3    9.22    0.34
  -2  -6   3    8.74    0.28
   1   6  -3    1.69    0.07
  -1  -6   3    1.85    0.14
  -1  -6   3    1.70    0.09
   0   6  -3    8.25    0.24
   0  -6   3    8.52    0.31
   0  -6   3    8.06    0.28
  -1   6  -3    0.00    0.02
   1  -6   3    0.04    0.04
   1  -6   3    0.02    0.04
  -2   6  -3    1.89    0.09
   2  -6   3    1.85    0.11
   2  -6   3    1.81    0.11
  -3   6  -3    0.03    0.03
   3  -6   3   -0.06    0.04
   3  -6   3    0.02    0.03
  -4   6  -3   10.57    0.33
   4  -6   3   10.56    0.37
  -5   6  -3    1.90    0.11
   5  -6   3    1.92    0.12
  -6   6  -3    0.11    0.05
   6  -6   3    0.17    0.06
  -7   6  -3    0.74    0.09
   7  -6   3    0.75    0.10
  -8   6  -3    0.49    0.08
   8  -6   3    0.42    0.09
  -9   6  -3    0.03    0.06
   9  -6   3    0.10    0.07
  -9  -5   3   -0.07    0.10
  -8  -5   3    0.01    0.09
   7   5  -3    0.60    0.07
  -7  -5   3    0.55    0.11
   6   5  -3    0.04    0.03
  -6  -5   3   -0.03    0.07
   5   5  -3    0.36    0.05
  -5  -5   3    0.25    0.08
   4   5  -3    5.10    0.17
  -4  -5   3    5.09    0.24
   3   5  -3    0.01    0.02
  -3  -5   3    0.02    0.03
  -3  -5   3   -0.03    0.02
   2   5  -3   28.61    0.73
  -2  -5   3   28.49    0.90
  -2  -5   3   27.60    0.83
   1   5  -3    4.51    0.14
  -1  -5   3    4.42    0.16
  -1  -5   3    4.63    0.20
   0   5  -3    4.47    0.14
   0  -5   3    4.48    0.18
   0  -5   3    4.52    0.17
  -1   5  -3    0.31    0.04
   1  -5   3    0.36    0.05
   1  -5   3    0.38    0.05
  -2   5  -3    0.08    0.03
   2  -5   3    0.03    0.02
   2  -5   3    0.03    0.04
  -3   5  -3    1.72    0.09
   3  -5   3    1.39    0.07
   4  -5   3   16.83    0.55
  -5   5  -3    2.05    0.12
   5  -5   3    1.91    0.13
  -6   5  -3    0.75    0.08
   6  -5   3    0.78    0.09
  -7   5  -3    1.27    0.10
   7  -5   3    1.21    0.11
  -8   5  -3    0.40    0.07
   8  -5   3    0.68    0.09
  -9   5  -3    0.04    0.06
   9  -5   3    0.13    0.07
  -9  -4   3    0.05    0.10
  -8  -4   3    0.18    0.09
   7   4  -3    0.27    0.05
  -7  -4   3    0.04    0.07
   6   4  -3    0.39    0.05
  -6  -4   3    0.44    0.09
   5   4  -3    0.38    0.04
  -5  -4   3    0.43    0.08
   4   4  -3    2.76    0.10
  -4  -4   3    2.61    0.10
  -4  -4   3    2.82    0.16
   3   4  -3    0.31    0.03
  -3  -4   3    0.25    0.03
  -2  -4   3   62.70    1.82
  -2  -4   3   63.80    1.91
  -1  -4   3    5.07    0.17
  -1  -4   3    4.99    0.20
   0   4  -3    0.35    0.03
   0  -4   3    0.52    0.05
   0  -4   3    0.56    0.05
  -1   4  -3    0.27    0.03
   1  -4   3    0.23    0.04
   1  -4   3    0.24    0.04
  -2   4  -3    0.87    0.06
   2  -4   3    0.83    0.06
   2  -4   3    0.82    0.07
  -3   4  -3   -0.02    0.02
   3  -4   3    0.04    0.02
   3  -4   3    0.06    0.04
  -4   4  -3    3.75    0.15
   4  -4   3    3.81    0.17
   5  -4   3    3.90    0.18
   6  -4   3    3.10    0.16
   7  -4   3    0.76    0.09
  -8   4  -3    0.12    0.05
   8  -4   3    0.14    0.06
  -9   4  -3    0.01    0.05
   9  -4   3    0.05    0.06
  -9  -3   3    0.12    0.10
  -8  -3   3   -0.02    0.07
   7   3  -3    0.02    0.03
  -7  -3   3    0.05    0.06
   6   3  -3    0.60    0.06
  -6  -3   3    0.67    0.09
   5   3  -3    2.23    0.09
  -5  -3   3    2.42    0.15
  -5  -3   3    2.25    0.10
   4   3  -3    0.97    0.05
  -4  -3   3    0.95    0.09
  -4  -3   3    0.94    0.05
  -3  -3   3    2.85    0.14
  -3  -3   3    2.76    0.10
   2   3  -3    0.48    0.03
  -2  -3   3    0.38    0.05
  -2  -3   3    0.52    0.04
   1   3  -3    2.09    0.07
  -1  -3   3    2.07    0.09
   0   3  -3   28.28    0.73
   0  -3   3   28.43    0.87
   0  -3   3   28.78    0.84
   1  -3   3    2.39    0.10
   1  -3   3    2.32    0.10
  -2   3  -3    4.88    0.16
   2  -3   3    5.08    0.16
   3  -3   3   -0.02    0.02
   3  -3   3   -0.01    0.03
   4  -3   3    1.52    0.08
   4  -3   3    1.62    0.10
   5  -3   3    1.95    0.12
   6  -3   3    2.00    0.12
   6  -3   3    1.93    0.10
   7  -3   3    0.27    0.05
   7  -3   3    0.31    0.06
   8  -3   3    0.09    0.05
   8  -3   3    0.11    0.05
   9  -3   3    0.00    0.05
  -9  -2   3    0.06    0.07
   8   2  -3   -0.01    0.04
  -8  -2   3   -0.03    0.06
   7   2  -3    0.46    0.05
  -7  -2   3    0.56    0.09
   6   2  -3    0.38    0.05
  -6  -2   3    0.46    0.06
  -6  -2   3    0.38    0.07
   5   2  -3    1.10    0.06
  -5  -2   3    0.95    0.07
  -5  -2   3    1.13    0.10
   4   2  -3    2.18    0.08
  -4  -2   3    2.29    0.10
  -4  -2   3    2.51    0.13
   3   2  -3    0.16    0.02
  -3  -2   3    0.15    0.03
  -3  -2   3    0.17    0.04
   2   2  -3    1.08    0.04
  -2  -2   3    1.13    0.06
   1   2  -3    0.51    0.02
  -1  -2   3    0.37    0.04
  -1  -2   3    0.54    0.04
   0   2  -3   20.12    0.53
   0  -2   3   20.77    0.61
   0  -2   3   21.45    0.63
   1  -2   3    0.47    0.03
   1  -2   3    0.53    0.04
   2  -2   3   19.41    0.51
   2  -2   3   19.50    0.58
   3  -2   3   13.01    0.41
   3  -2   3   13.21    0.36
   4  -2   3    0.38    0.05
   4  -2   3    0.33    0.04
   6  -2   3    0.35    0.06
   6  -2   3    0.25    0.05
   7  -2   3    0.09    0.05
   7  -2   3    0.02    0.04
   8  -2   3    0.12    0.05
   9  -2   3    0.00    0.04
   9   1  -3    0.06    0.04
   8   1  -3   -0.01    0.03
  -8  -1   3    0.01    0.05
   7   1  -3    1.06    0.07
  -7  -1   3    1.23    0.12
  -7  -1   3    1.21    0.10
   6   1  -3    1.89    0.09
  -6  -1   3    1.89    0.11
  -6  -1   3    1.78    0.13
   5   1  -3    1.33    0.07
  -5  -1   3    1.31    0.09
  -4  -1   3   96.58    2.78
   3   1  -3    1.12    0.05
  -3  -1   3    1.01    0.06
   2   1  -3    8.34    0.21
  -2  -1   3    8.21    0.26
  -1  -1   3    3.91    0.13
   0  -1   3    3.13    0.09
  -1   1  -3   31.97    0.93
   1  -1   3   31.40    0.81
   1  -1   3   31.75    0.92
   2  -1   3   49.90    1.14
   2  -1   3   39.43    1.29
  -3   1  -3    7.24    0.23
   3  -1   3    7.30    0.24
   3  -1   3    7.43    0.22
  -4   1  -3    0.05    0.02
   4  -1   3    0.11    0.03
   5  -1   3    1.24    0.09
   6  -1   3    0.26    0.05
   6  -1   3    0.32    0.05
   7  -1   3    0.37    0.06
   7  -1   3    0.46    0.06
   8  -1   3   -0.02    0.04
   9  -1   3    0.01    0.05
   9   0  -3    0.33    0.06
   8   0  -3    0.04    0.04
  -8   0   3    0.03    0.05
   7   0  -3    1.43    0.08
   6   0  -3    2.97    0.12
   5   0  -3    0.01    0.02
   3   0  -3    7.26    0.20
   2   0  -3   33.70    1.05
  -2   0   3   36.19    1.03
  -2   0   3   35.70    0.89
   1   0  -3    0.03    0.02
  -1   0   3    0.00    0.01
   0   0  -3   29.68    0.90
   0   0   3   30.34    0.88
   0   0   3   30.90    0.77
  -1   0  -3    7.12    0.22
   1   0   3    6.93    0.19
   1   0   3    6.92    0.22
  -2   0  -3    5.08    0.16
   2   0   3    5.05    0.17
   2   0   3    4.98    0.15
   3   0   3    2.04    0.09
  -4   0  -3    0.91    0.07
   4   0   3    0.81    0.06
   4   0   3    0.74    0.05
  -5   0  -3    0.72    0.06
   5   0   3    0.77    0.07
   5   0   3    0.74    0.06
   6   0   3    0.14    0.04
   6   0   3    0.14    0.04
   7   0   3    0.17    0.05
   8   0   3    0.13    0.05
   9   0   3    0.08    0.05
   8  -1  -3    0.22    0.05
   7  -1  -3    1.09    0.07
   6  -1  -3    0.98    0.06
   5  -1  -3    1.47    0.07
   4  -1  -3   -0.01    0.02
  -4   1   3    0.02    0.02
   3  -1  -3    1.87    0.09
  -3   1   3    1.98    0.07
  -2   1   3    3.42    0.10
  -1   1   3   54.43    1.39
  -1   1   3   54.86    1.58
   0  -1  -3    0.19    0.03
   0   1   3    0.22    0.02
   0   1   3    0.27    0.03
  -1  -1  -3   17.59    0.54
   1   1   3   18.23    0.47
   1   1   3   17.86    0.52
  -2  -1  -3   13.82    0.44
   2   1   3   14.82    0.39
   2   1   3   14.29    0.42
  -3  -1  -3   10.82    0.36
   3   1   3   11.20    0.34
  -4  -1  -3    0.62    0.06
   4   1   3    0.37    0.04
   4   1   3    0.46    0.05
  -5  -1  -3    4.08    0.18
   5   1   3    4.18    0.16
   5   1   3    4.46    0.16
   6   1   3    1.79    0.10
   7   1   3    0.03    0.04
   8   1   3    3.14    0.16
   9   1   3    0.00    0.05
 -10   2   3    0.17    0.06
  -9   2   3    0.14    0.06
  -8   2   3    0.14    0.05
  -7   2   3    0.78    0.08
  -6   2   3    0.15    0.04
   5  -2  -3    2.12    0.11
  -5   2   3    2.06    0.10
   4  -2  -3   37.80    1.15
  -4   2   3   38.24    0.99
   3  -2  -3    5.04    0.18
  -3   2   3    5.09    0.16
   2  -2  -3    0.51    0.05
  -2   2   3    0.52    0.03
  -1   2   3   29.03    0.74
   0  -2  -3   30.74    0.94
   0   2   3   31.12    0.91
   0   2   3   32.05    0.80
  -1  -2  -3   64.67    1.99
   1   2   3   66.20    1.68
   1   2   3   68.52    1.91
  -2  -2  -3   25.61    0.78
   2   2   3   25.29    0.74
  -3  -2  -3    5.48    0.20
   3   2   3    5.67    0.17
   3   2   3    4.90    0.17
  -4  -2  -3    1.09    0.10
   4   2   3    1.18    0.07
  -5  -2  -3    0.42    0.07
   5   2   3    0.39    0.05
  -6  -2  -3    1.76    0.14
   6   2   3    1.87    0.11
   7   2   3    0.17    0.05
   8   2   3    2.08    0.13
   9   2   3    0.05    0.05
 -10   3   3    0.31    0.07
  -9   3   3    0.14    0.06
  -8   3   3    0.09    0.05
  -7   3   3   -0.03    0.03
   6  -3  -3    0.18    0.04
  -6   3   3    0.20    0.04
   5  -3  -3    3.41    0.15
  -5   3   3    3.62    0.14
   4  -3  -3   13.78    0.45
  -4   3   3   13.99    0.39
   3  -3  -3    3.77    0.15
  -3   3   3    3.59    0.12
   2  -3  -3   31.86    0.97
  -2   3   3   31.99    0.82
   1  -3  -3    0.26    0.04
  -1   3   3    0.33    0.03
   0  -3  -3    1.26    0.08
   0   3   3    1.25    0.07
   0   3   3    1.30    0.06
  -1  -3  -3    2.21    0.11
   1   3   3    2.37    0.09
   1   3   3    2.23    0.09
  -2  -3  -3   22.90    0.72
   2   3   3   23.37    0.67
  -3  -3  -3    0.19    0.05
   3   3   3    0.14    0.03
  -4  -3  -3    0.92    0.09
   4   3   3    0.97    0.07
  -5  -3  -3    0.72    0.09
   5   3   3    0.69    0.07
  -6  -3  -3    0.56    0.09
   6   3   3    0.43    0.06
   7   3   3    0.11    0.05
   8   3   3    0.10    0.05
   9   3   3    0.03    0.05
 -10   4   3    0.02    0.06
  -9   4   3    0.24    0.06
  -8   4   3    0.00    0.04
  -7   4   3    0.33    0.06
   6  -4  -3    1.59    0.10
  -6   4   3    1.62    0.10
   5  -4  -3    3.86    0.17
  -5   4   3    4.00    0.15
   4  -4  -3    5.03    0.19
  -4   4   3    4.87    0.17
   3  -4  -3    2.82    0.13
  -3   4   3    3.07    0.11
   2  -4  -3    4.50    0.18
  -2   4   3    4.53    0.14
   1  -4  -3    0.39    0.05
  -1   4   3    0.36    0.03
   0  -4  -3    1.28    0.09
   0   4   3    1.57    0.07
  -1  -4  -3    2.62    0.13
   1   4   3    1.93    0.09
   1   4   3    2.69    0.10
  -2  -4  -3   16.56    0.54
  -3  -4  -3    1.08    0.10
   3   4   3    1.15    0.07
  -4  -4  -3    0.19    0.07
   4   4   3    0.11    0.04
  -5  -4  -3    2.27    0.16
   5   4   3    2.12    0.11
  -6  -4  -3    0.18    0.08
   6   4   3    0.29    0.06
   7   4   3    0.07    0.05
   8   4   3    0.24    0.06
 -10   5   3    0.08    0.06
  -9   5   3    0.01    0.05
  -8   5   3    0.32    0.07
  -7   5   3    0.77    0.08
   6  -5  -3    2.14    0.12
  -6   5   3    1.99    0.11
   5  -5  -3    0.58    0.07
  -5   5   3    0.60    0.06
   4  -5  -3    0.84    0.08
  -4   5   3    0.67    0.06
   3  -5  -3    3.75    0.17
  -3   5   3    4.20    0.14
   2  -5  -3    0.47    0.06
  -2   5   3    0.46    0.04
   1  -5  -3    0.00    0.04
  -1   5   3    0.00    0.02
   0  -5  -3    0.01    0.01
   0   5   3    0.01    0.01
  -1  -5  -3   13.85    0.46
   1   5   3   13.01    0.41
   2   5   3    4.69    0.16
  -3  -5  -3    6.10    0.26
   3   5   3    5.82    0.20
  -4  -5  -3    1.03    0.11
   4   5   3    1.06    0.08
  -5  -5  -3    0.95    0.11
   5   5   3    1.11    0.09
  -6  -5  -3    0.24    0.09
   6   5   3    0.35    0.06
   7   5   3    0.03    0.05
   8   5   3    0.19    0.06
  -9   6   3   -0.04    0.05
  -8   6   3    0.55    0.08
  -7   6   3    0.72    0.08
   6  -6  -3    0.39    0.06
  -6   6   3    0.23    0.05
   5  -6  -3    4.78    0.21
  -5   6   3    5.08    0.19
   4  -6  -3    0.42    0.06
  -4   6   3    0.45    0.05
   3  -6  -3    4.04    0.18
  -3   6   3    4.24    0.15
   2  -6  -3    0.10    0.05
  -2   6   3    0.16    0.03
   1  -6  -3    6.46    0.25
  -1   6   3    6.42    0.21
   0  -6  -3   14.57    0.49
   0   6   3   14.31    0.41
  -1  -6  -3   21.55    0.70
   1   6   3   21.26    0.58
  -2  -6  -3    8.49    0.33
   2   6   3    8.44    0.26
  -3  -6  -3    5.62    0.25
   3   6   3    5.56    0.20
  -4  -6  -3    1.77    0.16
   4   6   3    1.83    0.10
  -5  -6  -3    0.04    0.08
   5   6   3    0.07    0.04
  -6  -6  -3   -0.12    0.08
   6   6   3    0.02    0.04
   7   6   3    0.00    0.05
  -9   7   3    0.12    0.06
  -8   7   3    0.40    0.07
  -7   7   3    1.62    0.11
   6  -7  -3    0.28    0.06
  -6   7   3    0.24    0.05
   5  -7  -3    1.98    0.12
  -5   7   3    2.17    0.11
   4  -7  -3    0.42    0.06
  -4   7   3    0.44    0.06
   3  -7  -3    0.17    0.05
  -3   7   3    0.09    0.04
   2  -7  -3    0.02    0.04
  -2   7   3   -0.01    0.02
   1  -7  -3    6.24    0.26
  -1   7   3    6.59    0.21
   0  -7  -3   -0.01    0.05
   0   7   3    0.04    0.03
  -1  -7  -3    1.85    0.13
   1   7   3    1.71    0.09
  -2  -7  -3   -0.05    0.06
   2   7   3    0.04    0.03
  -3  -7  -3    0.76    0.11
   3   7   3    0.66    0.07
  -4  -7  -3   -0.02    0.07
   4   7   3    0.02    0.04
  -5  -7  -3   -0.11    0.08
   5   7   3    0.04    0.04
  -6  -7  -3    0.09    0.10
   6   7   3    0.08    0.05
   7   7   3    0.14    0.06
  -8   8   3    0.09    0.06
  -7   8   3    0.65    0.09
  -6   8   3   -0.02    0.04
   5  -8  -3    0.10    0.05
  -5   8   3   -0.03    0.04
   4  -8  -3    0.19    0.05
  -4   8   3    0.24    0.05
   3  -8  -3    0.40    0.07
  -3   8   3    0.46    0.06
   2  -8  -3    0.40    0.07
  -2   8   3    0.47    0.06
   1  -8  -3    0.63    0.08
  -1   8   3    0.64    0.06
   0  -8  -3    3.22    0.18
   0   8   3    3.15    0.14
  -1  -8  -3    0.43    0.08
   1   8   3    0.40    0.06
  -2  -8  -3    0.21    0.08
   2   8   3    0.24    0.05
  -3  -8  -3    0.32    0.09
   3   8   3    0.22    0.05
  -4  -8  -3    0.09    0.09
   4   8   3    0.17    0.06
  -5  -8  -3    0.18    0.10
   5   8   3    0.13    0.05
  -6  -8  -3   -0.15    0.09
   6   8   3   -0.01    0.05
  -7   9   3    0.48    0.08
  -6   9   3    0.22    0.06
   5  -9  -3    0.37    0.07
  -5   9   3    0.41    0.07
   4  -9  -3    0.87    0.10
  -4   9   3    0.69    0.08
   3  -9  -3    0.16    0.06
  -3   9   3    0.20    0.05
   2  -9  -3    1.69    0.13
  -2   9   3    1.63    0.10
   1  -9  -3    1.24    0.11
  -1   9   3    1.27    0.09
   0  -9  -3    2.26    0.15
   0   9   3    2.30    0.12
  -1  -9  -3   -0.08    0.06
   1   9   3    0.00    0.03
  -2  -9  -3    0.07    0.07
   2   9   3    0.17    0.05
  -3  -9  -3   -0.05    0.08
   3   9   3    0.01    0.04
  -4  -9  -3    0.15    0.09
   4   9   3    0.10    0.05
  -5  -9  -3    0.32    0.11
   5   9   3    0.25    0.07
  -5  10   3   -0.10    0.03
   4 -10  -3    0.86    0.10
  -4  10   3    0.74    0.08
   3 -10  -3    0.36    0.07
  -3  10   3    0.30    0.06
   2 -10  -3    0.05    0.06
  -2  10   3   -0.01    0.04
   1 -10  -3    0.59    0.09
  -1  10   3    0.49    0.07
   0 -10  -3    0.11    0.07
   0  10   3    0.01    0.04
  -1 -10  -3    0.05    0.07
   1  10   3   -0.03    0.04
  -2 -10  -3    0.07    0.08
   2  10   3   -0.02    0.04
  -3 -10  -3    0.18    0.09
   3  10   3    0.07    0.05
   4 -11  -3    0.11    0.06
   3 -11  -3    0.19    0.07
  -3  11   3    0.12    0.05
   2 -11  -3    0.16    0.07
  -2  11   3    0.10    0.05
   1 -11  -3    0.05    0.06
  -1  11   3    0.02    0.04
   0 -11  -3    0.11    0.07
   0  11   3    0.01    0.04
   1  11   3    0.00    0.04
  -2 -12   4   -0.05    0.09
   1  12  -4    1.43    0.10
  -1 -12   4    1.53    0.16
   0  12  -4    0.11    0.05
   0 -12   4    0.13    0.08
  -1  12  -4    0.30    0.06
  -2  12  -4    0.67    0.08
  -3  12  -4    0.01    0.04
  -4 -11   4    0.03    0.11
  -3 -11   4    0.03    0.10
   2  11  -4    0.53    0.07
  -2 -11   4    0.37    0.12
   1  11  -4    0.69    0.08
  -1 -11   4    0.58    0.12
   0  11  -4    0.29    0.06
   0 -11   4    0.37    0.10
  -1  11  -4    0.60    0.07
   1 -11   4    0.59    0.10
  -2  11  -4    0.11    0.04
  -3  11  -4    0.00    0.04
   3 -11   4    0.06    0.06
  -4  11  -4    0.04    0.04
   4 -11   4   -0.02    0.06
  -5  11  -4    0.07    0.05
   5 -11   4    0.21    0.08
  -5 -10   4   -0.16    0.09
  -4 -10   4   -0.03    0.10
   3  10  -4   -0.02    0.03
  -3 -10   4   -0.13    0.08
   2  10  -4    0.03    0.03
  -2 -10   4   -0.04    0.08
   1  10  -4    1.56    0.09
  -1 -10   4    1.40    0.14
   0  10  -4    0.85    0.08
   0 -10   4    0.76    0.11
  -1  10  -4    0.24    0.05
   1 -10   4    0.25    0.07
   1 -10   4    0.33    0.07
  -2  10  -4    0.03    0.03
   2 -10   4    0.09    0.06
  -3  10  -4    0.06    0.04
   3 -10   4    0.08    0.07
  -4  10  -4    0.03    0.04
   4 -10   4    0.05    0.07
  -5  10  -4    0.60    0.08
   5 -10   4    0.75    0.11
  -6  10  -4    0.13    0.06
   6 -10   4    0.06    0.07
  -6  -9   4   -0.13    0.10
  -5  -9   4   -0.09    0.09
  -4  -9   4    0.36    0.11
   3   9  -4    1.82    0.10
  -3  -9   4    2.02    0.18
   2   9  -4    0.32    0.05
  -2  -9   4    0.13    0.09
   1   9  -4    2.20    0.10
  -1  -9   4    1.95    0.17
   0   9  -4    1.34    0.08
   0  -9   4    1.62    0.11
   0  -9   4    1.47    0.13
  -1   9  -4    0.09    0.04
   1  -9   4    0.20    0.07
   1  -9   4    0.05    0.05
  -2   9  -4    0.15    0.04
   2  -9   4    0.24    0.07
  -3   9  -4   -0.02    0.03
   3  -9   4    0.07    0.06
  -4   9  -4    1.88    0.11
   4  -9   4    1.91    0.14
  -5   9  -4    1.74    0.11
   5  -9   4    1.50    0.13
  -6   9  -4    0.37    0.07
   6  -9   4    0.50    0.09
  -7   9  -4    0.09    0.06
   7  -9   4    0.15    0.07
  -7  -8   4   -0.09    0.11
  -6  -8   4    0.13    0.10
  -5  -8   4    0.51    0.11
   4   8  -4    0.09    0.03
  -4  -8   4    0.08    0.08
   3   8  -4    1.73    0.09
  -3  -8   4    1.62    0.16
   2   8  -4    0.36    0.05
  -2  -8   4    0.38    0.09
   1   8  -4    2.58    0.11
  -1  -8   4    2.36    0.17
  -1  -8   4    2.43    0.12
   0   8  -4    3.52    0.13
   0  -8   4    3.57    0.19
   0  -8   4    3.51    0.16
  -1   8  -4    0.74    0.06
   1  -8   4    0.82    0.09
   1  -8   4    0.86    0.09
  -2   8  -4    1.25    0.08
   2  -8   4    1.03    0.10
   2  -8   4    1.27    0.11
  -3   8  -4    1.36    0.09
   3  -8   4    1.37    0.11
  -4   8  -4    1.70    0.11
   4  -8   4    1.90    0.13
  -5   8  -4    0.82    0.09
   5  -8   4    0.75    0.10
  -6   8  -4    0.44    0.07
   6  -8   4    0.59    0.09
  -7   8  -4    0.37    0.07
   7  -8   4    0.34    0.08
  -8  -7   4   -0.05    0.11
  -7  -7   4   -0.10    0.09
  -6  -7   4    0.02    0.09
   5   7  -4    0.84    0.07
  -5  -7   4    0.61    0.11
   4   7  -4    0.80    0.06
  -4  -7   4    0.84    0.12
   3   7  -4    2.11    0.09
  -3  -7   4    2.06    0.16
   2   7  -4    3.94    0.14
  -2  -7   4    4.14    0.21
   1   7  -4    0.28    0.04
  -1  -7   4    0.22    0.05
  -1  -7   4    0.19    0.07
   0   7  -4    0.38    0.04
   0  -7   4    0.40    0.07
   0  -7   4    0.43    0.06
  -1   7  -4    1.23    0.07
   1  -7   4    1.19    0.12
   1  -7   4    1.16    0.10
  -2   7  -4    0.83    0.07
   2  -7   4    1.04    0.10
   2  -7   4    0.84    0.08
  -3   7  -4    2.31    0.11
   3  -7   4    2.43    0.14
  -4   7  -4    0.83    0.08
   4  -7   4    0.86    0.10
  -5   7  -4    4.90    0.20
   5  -7   4    4.92    0.23
  -6   7  -4    0.35    0.06
   6  -7   4    0.28    0.07
  -7   7  -4    0.08    0.05
   7  -7   4    0.03    0.06
  -8   7  -4    0.16    0.06
   8  -7   4    0.04    0.06
  -9  -6   4    0.02    0.12
  -8  -6   4   -0.18    0.09
  -7  -6   4    0.14    0.09
  -6  -6   4    0.80    0.12
   5   6  -4    1.31    0.08
  -5  -6   4    1.14    0.13
   4   6  -4    0.80    0.06
  -4  -6   4    0.77    0.10
   3   6  -4    0.81    0.05
  -3  -6   4    0.68    0.09
   2   6  -4    0.09    0.03
  -2  -6   4    0.19    0.06
  -2  -6   4    0.09    0.04
   1   6  -4    3.42    0.12
  -1  -6   4    3.52    0.18
  -1  -6   4    3.27    0.14
   0   6  -4    0.63    0.05
   0  -6   4    0.66    0.07
   0  -6   4    0.65    0.07
  -1   6  -4    9.04    0.27
   1  -6   4    9.19    0.31
   1  -6   4    9.07    0.32
  -2   6  -4    3.14    0.13
   2  -6   4    3.26    0.14
   2  -6   4    3.28    0.15
  -3   6  -4   20.59    0.58
   3  -6   4   20.93    0.66
  -4   6  -4    7.09    0.25
   4  -6   4    7.33    0.28
  -5   6  -4    2.29    0.13
   5  -6   4    2.28    0.14
  -6   6  -4    0.07    0.04
   6  -6   4    0.13    0.06
  -7   6  -4    0.13    0.05
   7  -6   4    0.20    0.07
  -8   6  -4    0.02    0.05
   8  -6   4    0.02    0.06
   9  -6   4    0.24    0.08
  -9  -5   4   -0.13    0.10
  -8  -5   4   -0.08    0.08
  -7  -5   4    0.34    0.10
   6   5  -4    1.13    0.07
  -6  -5   4    1.01    0.13
   5   5  -4    0.72    0.05
  -5  -5   4    0.71    0.10
   4   5  -4    5.60    0.18
  -4  -5   4    5.65    0.25
   3   5  -4    9.22    0.26
  -3  -5   4    8.88    0.35
  -3  -5   4    9.20    0.29
   2   5  -4    2.03    0.08
  -2  -5   4    1.99    0.13
  -2  -5   4    2.03    0.10
   1   5  -4    7.54    0.21
  -1  -5   4    7.64    0.25
  -1  -5   4    7.14    0.28
   0   5  -4    1.08    0.05
   0  -5   4    1.16    0.09
   0  -5   4    1.19    0.08
  -1   5  -4    6.48    0.20
   1  -5   4    6.58    0.23
   1  -5   4    6.14    0.23
  -2   5  -4    8.34    0.25
   2  -5   4    8.28    0.29
  -4   5  -4    0.25    0.05
   4  -5   4    0.33    0.06
  -5   5  -4    0.08    0.04
   5  -5   4    0.06    0.05
  -6   5  -4    0.06    0.04
   6  -5   4    0.17    0.06
  -7   5  -4    0.30    0.06
   7  -5   4    0.28    0.07
  -8   5  -4   -0.01    0.04
   8  -5   4    0.03    0.06
  -9   5  -4    0.05    0.05
   9  -5   4    0.09    0.06
  -9  -4   4   -0.12    0.08
  -8  -4   4    0.19    0.09
  -7  -4   4    0.63    0.10
   6   4  -4    0.89    0.07
  -6  -4   4    0.77    0.11
   5   4  -4    0.81    0.06
  -5  -4   4    0.91    0.10
   4   4  -4    6.09    0.18
  -4  -4   4    6.09    0.20
   3   4  -4    0.01    0.01
  -3  -4   4    0.05    0.04
  -3  -4   4    0.05    0.03
   2   4  -4    1.81    0.06
  -2  -4   4    1.85    0.08
  -2  -4   4    1.75    0.11
   1   4  -4   10.66    0.29
  -1  -4   4   11.08    0.34
  -1  -4   4   10.89    0.37
   0  -4   4    0.36    0.05
   0  -4   4    0.22    0.04
  -1   4  -4   27.71    0.73
   1  -4   4   29.20    0.84
   1  -4   4   27.34    0.85
  -2   4  -4   26.65    0.72
   2  -4   4   27.44    0.81
   2  -4   4   27.43    0.82
  -3   4  -4    0.52    0.05
   3  -4   4    0.45    0.06
   4  -4   4    0.68    0.07
   5  -4   4    0.45    0.05
   5  -4   4    0.49    0.07
   6  -4   4    1.75    0.10
   6  -4   4    1.75    0.12
   7  -4   4    0.37    0.07
   7  -4   4    0.40    0.06
   8  -4   4    0.16    0.06
  -9   4  -4    0.05    0.05
   9  -4   4    0.15    0.06
  -9  -3   4    0.04    0.08
  -8  -3   4    0.26    0.09
   7   3  -4    0.37    0.05
  -7  -3   4    0.41    0.08
   6   3  -4    0.45    0.05
  -6  -3   4    0.31    0.07
   5   3  -4    1.54    0.07
  -5  -3   4    1.43    0.12
  -5  -3   4    1.55    0.08
   4   3  -4    0.65    0.04
  -4  -3   4    0.95    0.06
  -4  -3   4    0.83    0.09
   3   3  -4    0.98    0.05
  -3  -3   4    1.14    0.06
   2   3  -4    3.69    0.10
  -2  -3   4    3.58    0.13
  -2  -3   4    3.52    0.16
   1   3  -4   18.27    0.47
  -1  -3   4   18.04    0.54
   0   3  -4   22.07    0.57
   0  -3   4   21.81    0.67
   0  -3   4   21.79    0.65
   1  -3   4    9.71    0.30
   1  -3   4    9.61    0.31
   2  -3   4   53.39    1.55
   2  -3   4   53.08    1.36
   3  -3   4    0.68    0.07
   3  -3   4    0.74    0.05
   4  -3   4    0.95    0.06
   4  -3   4    0.87    0.08
   5  -3   4    1.10    0.07
   5  -3   4    1.04    0.09
   6  -3   4    2.09    0.11
   6  -3   4    2.25    0.13
   7  -3   4    0.50    0.08
   7  -3   4    0.62    0.07
   8  -3   4    0.63    0.08
   8  -3   4    0.90    0.10
   9  -3   4    0.24    0.06
  -9  -2   4    0.00    0.07
  -8  -2   4    0.06    0.07
   7   2  -4   -0.02    0.03
  -7  -2   4    0.00    0.05
   6   2  -4    1.12    0.07
  -6  -2   4    1.00    0.11
  -6  -2   4    1.06    0.08
   5   2  -4    0.54    0.04
  -5  -2   4    0.34    0.07
  -5  -2   4    0.41    0.05
   4   2  -4   76.91    2.06
  -4  -2   4   86.84    2.36
   3   2  -4    0.14    0.02
  -3  -2   4    0.12    0.03
   2   2  -4   18.70    0.47
  -2  -2   4   18.48    0.56
   1   2  -4    1.53    0.05
  -1  -2   4    1.58    0.07
   0  -2   4    9.00    0.28
   1  -2   4   27.98    0.82
   1  -2   4   27.34    0.71
   2  -2   4   50.51    1.47
   2  -2   4   50.60    1.29
   3  -2   4    1.14    0.08
   3  -2   4    1.06    0.06
   4  -2   4    3.71    0.13
   4  -2   4    3.69    0.16
   5  -2   4    4.24    0.18
   5  -2   4    4.35    0.16
   6  -2   4    2.15    0.12
   6  -2   4    2.17    0.11
   7  -2   4    0.43    0.07
   7  -2   4    0.43    0.06
   8  -2   4    2.20    0.13
   9  -2   4    0.30    0.07
  -9  -1   4    0.05    0.07
   8   1  -4   -0.02    0.03
  -8  -1   4    0.03    0.05
   7   1  -4    0.17    0.04
  -7  -1   4    0.19    0.06
  -7  -1   4    0.12    0.05
   6   1  -4    2.14    0.09
  -6  -1   4    2.04    0.12
   5   1  -4    0.07    0.02
  -5  -1   4    0.05    0.03
   4   1  -4  110.68    2.74
  -4  -1   4  107.51    3.14
   3   1  -4    1.34    0.05
  -3  -1   4    1.27    0.07
  -2  -1   4    7.97    0.25
  -2  -1   4    7.69    0.20
  -1  -1   4   49.64    1.44
   0   1  -4    0.07    0.02
   0  -1   4    0.03    0.02
   0  -1   4    0.09    0.01
  -1   1  -4    3.62    0.12
   1  -1   4    3.61    0.11
   2  -1   4   29.60    0.77
   2  -1   4   30.05    0.88
   3  -1   4    2.40    0.09
   3  -1   4    2.32    0.11
  -4   1  -4    4.74    0.16
   4  -1   4    4.89    0.18
   4  -1   4    4.68    0.16
   5  -1   4    4.24    0.16
   6  -1   4    0.91    0.08
   6  -1   4    0.70    0.07
   7  -1   4    0.28    0.05
   8  -1   4   -0.05    0.04
   9  -1   4    0.11    0.06
   8   0  -4    0.17    0.04
  -8   0   4    0.03    0.05
   7   0  -4    0.17    0.04
   6   0  -4    0.14    0.03
   5   0  -4    1.05    0.06
  -4   0   4    6.91    0.25
  -3   0   4    6.42    0.18
  -3   0   4    6.44    0.22
  -2   0   4    0.13    0.03
  -2   0   4    0.11    0.01
   1   0  -4    0.61    0.05
  -1   0   4    0.62    0.03
   0   0  -4   31.83    0.96
   0   0   4   32.79    0.94
   0   0   4   32.30    0.82
  -1   0  -4    1.45    0.06
   1   0   4    1.44    0.06
   1   0   4    1.42    0.07
  -2   0  -4    4.50    0.15
   2   0   4    4.44    0.14
  -3   0  -4   11.93    0.37
   3   0   4   12.22    0.34
   3   0   4   11.79    0.37
  -4   0  -4    5.89    0.21
   4   0   4    6.18    0.21
   5   0   4    2.11    0.11
   5   0   4    1.76    0.09
   6   0   4    0.05    0.04
   7   0   4    0.50    0.07
   8   0   4    2.37    0.13
   9   0   4    0.01    0.05
  -9   1   4    0.05    0.05
  -8   1   4    0.35    0.06
  -7   1   4    0.47    0.06
  -6   1   4    1.84    0.09
  -5   1   4    0.03    0.03
   4  -1  -4    3.13    0.13
  -4   1   4    3.11    0.11
   3  -1  -4    5.22    0.19
  -3   1   4    5.26    0.15
   1  -1  -4    0.51    0.05
  -1   1   4    0.58    0.03
   0  -1  -4    3.30    0.12
   0   1   4    3.33    0.10
   0   1   4    3.38    0.12
  -1  -1  -4   18.46    0.57
   1   1   4   19.37    0.49
   1   1   4   18.43    0.55
  -2  -1  -4   90.96    2.66
   2   1   4   87.44    2.60
   2   1   4   91.65    2.28
  -3  -1  -4   16.98    0.53
   3   1   4   18.24    0.47
   3   1   4   16.15    0.51
  -4  -1  -4    4.59    0.17
   4   1   4    4.07    0.15
  -5  -1  -4    1.88    0.12
   5   1   4    1.70    0.09
   6   1   4   -0.01    0.04
   7   1   4    0.37    0.06
   8   1   4    3.44    0.17
   9   1   4    0.11    0.06
  -9   2   4    0.10    0.05
  -8   2   4    0.60    0.07
  -7   2   4    0.69    0.07
  -6   2   4    7.71    0.25
   5  -2  -4    0.22    0.04
  -5   2   4    0.35    0.04
   4  -2  -4    5.47    0.21
  -4   2   4    5.50    0.17
   3  -2  -4    1.93    0.10
  -3   2   4    1.83    0.07
   2  -2  -4    0.08    0.03
  -2   2   4    0.14    0.02
   1  -2  -4   26.08    0.78
  -1   2   4   25.51    0.65
  -1   2   4   24.62    0.76
   0  -2  -4    3.99    0.15
   0   2   4    3.98    0.12
   0   2   4    3.84    0.14
  -1  -2  -4   15.78    0.51
   1   2   4   15.97    0.43
   1   2   4   16.90    0.49
  -2  -2  -4   20.40    0.64
   2   2   4   21.70    0.55
   2   2   4   19.99    0.61
  -3  -2  -4   10.41    0.35
   3   2   4   10.20    0.30
   3   2   4   10.37    0.32
  -4  -2  -4    0.05    0.05
   4   2   4    0.00    0.01
  -5  -2  -4    0.02    0.05
   5   2   4    0.02    0.03
   6   2   4   -0.02    0.04
   7   2   4    0.01    0.04
   8   2   4    0.50    0.07
   9   2   4    0.07    0.06
  -9   3   4    0.28    0.06
  -8   3   4    0.64    0.08
  -7   3   4    0.35    0.06
   6  -3  -4   11.29    0.39
  -6   3   4   10.91    0.34
   5  -3  -4    0.18    0.04
  -5   3   4    0.24    0.04
   4  -3  -4    3.85    0.16
  -4   3   4    3.72    0.13
   3  -3  -4    0.02    0.03
  -3   3   4    0.00    0.02
   2  -3  -4    1.96    0.10
  -2   3   4    2.24    0.08
  -1   3   4    3.20    0.11
  -1   3   4    3.14    0.13
   0  -3  -4    8.81    0.30
   0   3   4    9.04    0.25
  -1  -3  -4    0.89    0.08
   1   3   4    0.83    0.05
   1   3   4    0.96    0.05
  -2  -3  -4    1.18    0.10
   2   3   4    1.18    0.06
   2   3   4    1.25    0.07
  -4  -3  -4    0.33    0.07
   4   3   4    0.35    0.05
  -5  -3  -4    0.01    0.05
   5   3   4    0.01    0.03
   6   3   4    0.09    0.04
   7   3   4   -0.04    0.04
   8   3   4   -0.04    0.04
  -9   4   4    0.27    0.06
  -8   4   4    1.06    0.09
   7  -4  -4    0.25    0.05
  -7   4   4    0.38    0.06
   6  -4  -4    1.59    0.11
  -6   4   4    1.50    0.09
   5  -4  -4    0.50    0.06
  -5   4   4    0.49    0.05
   4  -4  -4    0.72    0.07
  -4   4   4    0.87    0.06
   3  -4  -4    0.44    0.06
  -3   4   4    0.41    0.04
   2  -4  -4   11.40    0.38
  -2   4   4   11.20    0.32
   1  -4  -4    2.35    0.11
   0  -4  -4   13.68    0.46
   0   4   4   14.34    0.44
   0   4   4   14.03    0.38
  -1  -4  -4    0.78    0.08
   1   4   4    0.90    0.05
   1   4   4    0.70    0.05
  -3  -4  -4    0.61    0.08
   3   4   4    0.64    0.06
  -4  -4  -4    0.36    0.07
   4   4   4    0.35    0.05
  -5  -4  -4    0.03    0.06
   5   4   4    0.00    0.04
  -6  -4  -4    1.73    0.15
   6   4   4    1.92    0.11
   7   4   4   -0.03    0.04
   8   4   4    0.03    0.05
 -10   5   4   -0.06    0.05
  -9   5   4    0.06    0.05
  -8   5   4    0.09    0.05
   7  -5  -4    0.20    0.05
  -7   5   4    0.19    0.05
   6  -5  -4    0.02    0.04
  -6   5   4    0.00    0.03
   5  -5  -4    0.02    0.03
  -5   5   4   -0.01    0.03
   4  -5  -4    4.00    0.18
  -4   5   4    3.99    0.15
   3  -5  -4    5.86    0.23
  -3   5   4    5.96    0.19
   2  -5  -4    0.03    0.04
  -2   5   4    0.06    0.03
   1  -5  -4    0.03    0.02
  -1   5   4    0.00    0.02
   0   5   4   21.64    0.66
   0   5   4   21.63    0.58
  -1  -5  -4    7.95    0.29
   1   5   4    7.06    0.23
  -2  -5  -4    0.14    0.06
   2   5   4    0.08    0.03
  -3  -5  -4    0.22    0.07
   3   5   4    0.35    0.05
  -4  -5  -4    0.44    0.08
   4   5   4    0.57    0.06
  -5  -5  -4    0.05    0.07
   5   5   4    0.02    0.04
  -6  -5  -4    1.22    0.13
   6   5   4    1.19    0.10
   7   5   4    0.00    0.05
   8   5   4    0.03    0.05
  -9   6   4    0.26    0.06
  -8   6   4   -0.01    0.04
   7  -6  -4    0.04    0.05
  -7   6   4    0.11    0.05
   6  -6  -4    0.00    0.04
  -6   6   4    0.02    0.04
   5  -6  -4    0.57    0.07
  -5   6   4    0.61    0.07
   4  -6  -4    0.29    0.06
  -4   6   4    0.32    0.05
   3  -6  -4    0.96    0.09
  -3   6   4    1.07    0.07
   2  -6  -4    0.37    0.06
  -2   6   4    0.36    0.04
   1  -6  -4   -0.04    0.04
  -1   6   4    0.01    0.03
   0  -6  -4   14.40    0.49
   0   6   4   14.25    0.41
   0   6   4   14.14    0.46
  -1  -6  -4    0.14    0.06
   1   6   4    0.15    0.04
  -2  -6  -4    0.21    0.07
   2   6   4    0.22    0.04
  -3  -6  -4   -0.06    0.06
   3   6   4    0.02    0.03
  -4  -6  -4    0.62    0.10
   4   6   4    0.52    0.07
  -5  -6  -4    0.07    0.08
   5   6   4    0.02    0.04
  -6  -6  -4    0.19    0.09
   6   6   4    0.09    0.05
   7   6   4    0.04    0.05
  -9   7   4    0.00    0.06
  -8   7   4    0.42    0.07
  -7   7   4   -0.02    0.04
   6  -7  -4    0.10    0.05
  -6   7   4    0.04    0.04
   5  -7  -4    0.14    0.05
  -5   7   4    0.18    0.05
   4  -7  -4    1.64    0.11
  -4   7   4    1.60    0.09
   3  -7  -4    0.88    0.09
  -3   7   4    0.80    0.07
   2  -7  -4    0.04    0.04
  -2   7   4   -0.03    0.02
   1  -7  -4    0.21    0.06
  -1   7   4    0.25    0.04
   0  -7  -4    0.19    0.06
   0   7   4    0.20    0.04
  -1  -7  -4    0.10    0.06
   1   7   4    0.05    0.03
  -2  -7  -4    0.12    0.07
   2   7   4    0.15    0.04
  -3  -7  -4    0.24    0.08
   3   7   4    0.35    0.06
  -4  -7  -4    0.34    0.09
   4   7   4    0.31    0.06
  -5  -7  -4    0.15    0.09
   5   7   4    0.21    0.06
  -6  -7  -4   -0.01    0.09
   6   7   4    0.04    0.05
  -8   8   4    0.19    0.06
  -7   8   4    0.55    0.08
   6  -8  -4    1.12    0.11
  -6   8   4    0.93    0.09
   5  -8  -4    0.26    0.06
  -5   8   4    0.15    0.05
   4  -8  -4    0.10    0.05
  -4   8   4    0.09    0.04
   3  -8  -4    0.07    0.05
  -3   8   4    0.05    0.04
   2  -8  -4    0.84    0.09
  -2   8   4    1.05    0.08
   1  -8  -4    1.82    0.13
  -1   8   4    1.65    0.10
   0  -8  -4    2.96    0.17
   0   8   4    2.99    0.13
  -1  -8  -4    0.09    0.06
   1   8   4    0.00    0.03
  -2  -8  -4    0.37    0.08
   2   8   4    0.25    0.05
  -3  -8  -4    1.28    0.13
   3   8   4    0.87    0.09
  -4  -8  -4   -0.01    0.08
   4   8   4    0.00    0.04
  -5  -8  -4    0.13    0.09
   5   8   4    0.09    0.05
  -6  -8  -4    0.00    0.09
  -7   9   4    1.25    0.11
  -6   9   4    0.62    0.08
   5  -9  -4    0.42    0.08
  -5   9   4    0.36    0.06
   4  -9  -4    0.56    0.08
  -4   9   4    0.59    0.07
   3  -9  -4    0.14    0.06
  -3   9   4    0.00    0.04
   2  -9  -4    0.37    0.07
  -2   9   4    0.33    0.06
   1  -9  -4    2.41    0.16
  -1   9   4    2.53    0.13
   0  -9  -4    0.59    0.09
   0   9   4    0.50    0.06
  -1  -9  -4    1.80    0.15
   1   9   4    1.87    0.11
  -2  -9  -4    0.79    0.11
   2   9   4    0.64    0.08
  -3  -9  -4    1.14    0.14
   3   9   4    1.13    0.10
  -4  -9  -4    0.09    0.09
   4   9   4    0.19    0.06
   5 -10  -4    0.48    0.08
  -5  10   4    0.44    0.07
   4 -10  -4    0.03    0.05
  -4  10   4    0.07    0.04
   3 -10  -4    0.36    0.08
  -3  10   4    0.39    0.06
   2 -10  -4    0.04    0.06
  -2  10   4    0.05    0.04
   1 -10  -4    1.09    0.12
  -1  10   4    1.00    0.08
   0 -10  -4    0.14    0.07
   0  10   4    0.13    0.05
  -1 -10  -4    0.90    0.12
   1  10   4    0.74    0.08
  -2 -10  -4    0.05    0.07
   2  10   4    0.07    0.05
   3 -11  -4    0.26    0.07
   2 -11  -4    0.39    0.08
   1 -11  -4    0.25    0.07
  -2 -12   5   -0.03    0.10
  -1 -12   5    0.04    0.10
   0  12  -5    0.41    0.06
  -1  12  -5    0.03    0.04
  -2  12  -5    0.05    0.05
  -3  12  -5    0.01    0.05
  -4 -11   5    0.08    0.11
  -3 -11   5    0.33    0.12
  -2 -11   5    0.29    0.11
   1  11  -5    0.15    0.05
  -1 -11   5   -0.06    0.08
   0  11  -5    0.02    0.04
   0 -11   5    0.08    0.08
  -1  11  -5    0.56    0.07
  -2  11  -5   -0.03    0.04
   2 -11   5    0.01    0.06
  -3  11  -5    0.37    0.06
   3 -11   5    0.27    0.08
  -4  11  -5    0.01    0.04
   4 -11   5    0.06    0.07
   5 -11   5    0.20    0.08
  -5 -10   5   -0.09    0.10
  -4 -10   5    0.11    0.11
  -3 -10   5    0.05    0.10
   2  10  -5    0.49    0.06
  -2 -10   5    0.50    0.11
   1  10  -5    0.59    0.07
  -1 -10   5    0.62    0.11
   0  10  -5    0.28    0.05
   0 -10   5    0.25    0.08
  -1  10  -5    0.91    0.08
   1 -10   5    0.95    0.10
   1 -10   5    0.87    0.10
  -2  10  -5    0.05    0.04
   2 -10   5    0.08    0.07
  -3  10  -5    3.24    0.15
   3 -10   5    3.12    0.18
  -4  10  -5    0.14    0.05
   4 -10   5    0.27    0.08
  -5  10  -5    0.05    0.05
   5 -10   5   -0.05    0.06
  -6  10  -5    0.00    0.04
   6 -10   5   -0.03    0.06
  -6  -9   5   -0.04    0.10
  -5  -9   5    0.10    0.10
  -4  -9   5   -0.03    0.09
  -3  -9   5    0.12    0.09
   2   9  -5    0.50    0.05
  -2  -9   5    0.37    0.10
   1   9  -5    1.79    0.09
  -1  -9   5    1.87    0.17
   0   9  -5    1.29    0.08
   0  -9   5    1.39    0.11
   0  -9   5    1.18    0.12
  -1   9  -5    2.53    0.12
   1  -9   5    2.75    0.17
   1  -9   5    2.40    0.14
  -2   9  -5    3.43    0.15
   2  -9   5    3.62    0.18
  -3   9  -5    2.06    0.12
   3  -9   5    2.13    0.14
  -4   9  -5    0.12    0.05
   4  -9   5    0.10    0.06
  -5   9  -5    0.03    0.04
   5  -9   5    0.06    0.07
  -6   9  -5    0.32    0.07
   6  -9   5    0.25    0.08
  -7  -8   5   -0.07    0.10
  -6  -8   5   -0.01    0.09
  -5  -8   5   -0.09    0.07
  -4  -8   5   -0.16    0.07
   3   8  -5    0.43    0.05
  -3  -8   5    0.41    0.10
   2   8  -5    0.81    0.06
  -2  -8   5    0.83    0.11
   1   8  -5    3.31    0.13
  -1  -8   5    3.50    0.20
  -1  -8   5    3.57    0.16
   0   8  -5    0.86    0.06
   0  -8   5    0.99    0.11
   0  -8   5    0.94    0.09
  -1   8  -5    0.76    0.06
   1  -8   5    0.71    0.08
   1  -8   5    0.75    0.08
  -2   8  -5    1.19    0.08
   2  -8   5    1.29    0.11
  -3   8  -5    0.95    0.08
   3  -8   5    0.91    0.10
  -4   8  -5    0.58    0.07
   4  -8   5    0.64    0.09
  -5   8  -5    0.06    0.04
   5  -8   5    0.08    0.06
  -6   8  -5    0.58    0.08
   6  -8   5    0.37    0.08
  -7   8  -5    0.16    0.06
   7  -8   5    0.08    0.07
  -8  -7   5   -0.06    0.10
  -7  -7   5   -0.08    0.09
  -6  -7   5   -0.15    0.07
  -5  -7   5    0.01    0.07
   4   7  -5    0.43    0.05
  -4  -7   5    0.50    0.10
   3   7  -5    0.81    0.06
  -3  -7   5    0.89    0.11
   2   7  -5    1.93    0.09
  -2  -7   5    2.28    0.16
  -2  -7   5    2.02    0.11
   1   7  -5    0.07    0.03
  -1  -7   5    0.04    0.05
  -1  -7   5    0.07    0.06
   0   7  -5    0.06    0.03
   0  -7   5    0.02    0.05
   0  -7   5    0.04    0.06
  -1   7  -5    0.76    0.06
   1  -7   5    0.91    0.09
   1  -7   5    0.67    0.08
  -2   7  -5    4.72    0.17
   2  -7   5    4.78    0.19
   2  -7   5    4.85    0.21
  -3   7  -5    0.00    0.03
   3  -7   5    0.02    0.05
  -4   7  -5    0.02    0.04
   4  -7   5    0.04    0.05
  -5   7  -5    0.34    0.06
   5  -7   5    0.39    0.08
  -6   7  -5    1.05    0.10
   6  -7   5    0.97    0.11
  -7   7  -5    0.45    0.08
   7  -7   5    0.52    0.10
  -8   7  -5   -0.05    0.04
   8  -7   5    0.07    0.07
  -9  -6   5   -0.03    0.11
  -8  -6   5   -0.17    0.08
  -7  -6   5    0.05    0.08
  -6  -6   5    0.40    0.10
  -5  -6   5    0.13    0.07
   4   6  -5    5.42    0.18
  -4  -6   5    5.39    0.26
   3   6  -5    0.19    0.03
  -3  -6   5    0.24    0.07
  -3  -6   5    0.07    0.05
   2   6  -5    5.19    0.16
  -2  -6   5    5.35    0.19
  -2  -6   5    4.87    0.23
   1   6  -5    2.23    0.09
  -1  -6   5    2.23    0.12
  -1  -6   5    2.29    0.15
   0   6  -5    0.63    0.05
   0  -6   5    0.72    0.07
   0  -6   5    0.61    0.07
  -1   6  -5    2.81    0.11
   1  -6   5    2.70    0.14
   1  -6   5    2.66    0.14
  -2   6  -5   38.12    1.01
   2  -6   5   38.43    1.15
   2  -6   5   38.09    1.15
  -3   6  -5    0.31    0.05
   3  -6   5    0.31    0.07
  -4   6  -5    0.73    0.07
   4  -6   5    0.70    0.08
  -5   6  -5    3.40    0.16
   5  -6   5    3.64    0.18
  -6   6  -5    0.89    0.09
   6  -6   5    0.92    0.10
  -7   6  -5    0.41    0.07
   7  -6   5    0.47    0.09
  -8   6  -5    0.03    0.05
   8  -6   5    0.09    0.06
   9  -6   5    0.06    0.06
  -9  -5   5   -0.17    0.09
  -8  -5   5    0.05    0.09
  -7  -5   5    0.02    0.07
  -6  -5   5    0.28    0.08
   5   5  -5    0.06    0.03
  -5  -5   5    0.07    0.06
   4   5  -5   13.32    0.37
  -4  -5   5   13.52    0.48
   3   5  -5    2.28    0.08
  -3  -5   5    2.32    0.11
  -3  -5   5    2.19    0.14
   2   5  -5    0.00    0.02
  -2  -5   5    0.02    0.04
  -2  -5   5    0.02    0.04
   1   5  -5    0.92    0.05
  -1  -5   5    0.99    0.10
  -1  -5   5    0.96    0.08
   0   5  -5    0.36    0.03
   0  -5   5    0.31    0.05
   0  -5   5    0.35    0.05
  -1   5  -5    7.03    0.22
   1  -5   5    7.29    0.25
   1  -5   5    7.18    0.26
  -2   5  -5    5.87    0.20
   2  -5   5    6.36    0.23
   2  -5   5    6.00    0.21
  -4   5  -5    2.51    0.12
   4  -5   5    2.56    0.14
  -5   5  -5    1.23    0.09
   5  -5   5    1.11    0.10
  -6   5  -5    0.89    0.09
   6  -5   5    1.12    0.10
  -7   5  -5    0.11    0.05
   7  -5   5    0.11    0.06
  -8   5  -5   -0.01    0.04
   8  -5   5    0.06    0.06
   9  -5   5    0.05    0.06
 -10  -4   5   -0.17    0.09
  -9  -4   5   -0.11    0.08
  -8  -4   5    0.05    0.08
  -7  -4   5   -0.06    0.06
  -6  -4   5   -0.01    0.05
   5   4  -5    0.06    0.02
  -5  -4   5    0.03    0.05
   4   4  -5    3.27    0.11
  -4  -4   5    3.28    0.13
   3   4  -5    4.16    0.12
  -3  -4   5    4.13    0.19
  -3  -4   5    4.05    0.15
   2   4  -5   10.00    0.27
  -2  -4   5   10.16    0.32
  -2  -4   5   10.02    0.36
   1   4  -5    3.79    0.11
  -1  -4   5    3.91    0.15
  -1  -4   5    3.84    0.17
   0  -4   5   13.41    0.48
   0  -4   5   16.89    0.47
  -1   4  -5    0.74    0.05
   1  -4   5    0.83    0.08
   1  -4   5    0.85    0.07
  -2   4  -5    0.11    0.03
   2  -4   5    0.15    0.02
   3  -4   5    3.08    0.15
   4  -4   5   11.19    0.33
   4  -4   5   10.98    0.38
   5  -4   5    2.15    0.11
   5  -4   5    2.21    0.13
   6  -4   5   -0.02    0.04
   6  -4   5   -0.03    0.03
   7  -4   5    0.16    0.05
   7  -4   5    0.16    0.06
   8  -4   5    0.70    0.08
   8  -4   5    0.91    0.11
 -10  -3   5   -0.11    0.09
  -9  -3   5   -0.04    0.07
  -8  -3   5    0.07    0.07
  -7  -3   5    0.56    0.10
   6   3  -5    0.76    0.06
  -6  -3   5    0.79    0.10
   5   3  -5    0.15    0.03
  -5  -3   5    0.18    0.06
  -5  -3   5    0.11    0.03
   4   3  -5    1.05    0.05
  -4  -3   5    0.95    0.07
   3   3  -5    0.99    0.04
  -3  -3   5    1.05    0.07
  -3  -3   5    0.89    0.09
   2   3  -5   11.81    0.30
  -2  -3   5   11.70    0.36
  -2  -3   5   11.40    0.40
   1   3  -5    3.23    0.09
  -1  -3   5    3.30    0.13
  -1  -3   5    3.18    0.14
   0   3  -5   24.15    0.64
   0  -3   5   25.12    0.74
   0  -3   5   25.41    0.76
   1  -3   5    6.11    0.20
   2  -3   5    0.26    0.03
   2  -3   5    0.21    0.05
   3  -3   5   15.73    0.50
   3  -3   5   15.95    0.44
   4  -3   5    3.48    0.16
   4  -3   5    3.46    0.13
   5  -3   5    0.04    0.05
   5  -3   5    0.12    0.04
   6  -3   5    0.51    0.08
   6  -3   5    0.31    0.05
   7  -3   5    0.25    0.05
   7  -3   5    0.25    0.07
   8  -3   5    1.69    0.11
   8  -3   5    1.73    0.13
   9  -3   5    0.03    0.05
  -9  -2   5    0.16    0.08
  -8  -2   5    0.67    0.11
  -7  -2   5    0.62    0.10
   6   2  -5   17.78    0.48
  -6  -2   5   17.68    0.61
  -6  -2   5   17.14    0.55
   5   2  -5    0.03    0.02
  -5  -2   5    0.02    0.03
   4   2  -5    0.73    0.04
  -4  -2   5    0.54    0.06
   3   2  -5    0.41    0.02
  -3  -2   5    0.34    0.04
  -2  -2   5    2.10    0.09
   1   2  -5    0.98    0.03
  -1  -2   5    0.94    0.06
   0  -2   5   63.37    1.59
   1  -2   5    9.74    0.31
   1  -2   5    9.78    0.27
   2  -2   5    4.32    0.13
   2  -2   5    4.01    0.16
   3  -2   5   10.42    0.34
   3  -2   5   10.47    0.30
   4  -2   5    0.00    0.02
   4  -2   5    0.00    0.04
   5  -2   5    0.10    0.05
   5  -2   5    0.16    0.04
   6  -2   5    0.49    0.07
   6  -2   5    0.43    0.06
   7  -2   5    0.32    0.06
   7  -2   5    0.28    0.06
   8  -2   5    0.24    0.06
   9  -2   5    0.04    0.05
  -9  -1   5    0.47    0.10
  -8  -1   5    1.60    0.14
   7   1  -5    0.10    0.03
  -7  -1   5    0.02    0.04
   6   1  -5   31.90    0.84
  -6  -1   5   32.39    0.98
   5   1  -5    0.47    0.04
  -5  -1   5    0.44    0.06
   4   1  -5    5.12    0.15
  -4  -1   5    4.98    0.19
  -3  -1   5    0.00    0.02
  -3  -1   5    0.01    0.01
  -2  -1   5   16.00    0.49
   1   1  -5   15.07    0.47
  -1  -1   5   15.08    0.38
   0   1  -5   12.06    0.37
   0  -1   5   12.04    0.31
  -1   1  -5   26.28    0.78
   1  -1   5   26.36    0.77
   1  -1   5   25.78    0.67
  -2   1  -5    1.24    0.05
   2  -1   5    1.38    0.06
   2  -1   5    1.29    0.08
   3  -1   5    2.10    0.09
   3  -1   5    2.18    0.11
   4  -1   5    0.08    0.03
   4  -1   5    0.01    0.04
   5  -1   5    0.74    0.07
   5  -1   5    0.71    0.07
   6  -1   5   -0.04    0.03
   6  -1   5    0.01    0.04
   7  -1   5    0.25    0.06
   8  -1   5   -0.03    0.04
   9  -1   5   -0.06    0.04
  -9   0   5    0.33    0.08
  -7   0   5    0.06    0.05
  -6   0   5    3.01    0.16
  -5   0   5    0.30    0.06
  -5   0   5    0.33    0.04
  -4   0   5    0.13    0.02
  -4   0   5    0.14    0.04
   3   0  -5    8.44    0.29
  -3   0   5    8.70    0.29
  -3   0   5    8.24    0.23
   2   0  -5    2.04    0.09
  -2   0   5    2.15    0.06
  -2   0   5    2.05    0.10
   1   0  -5   15.53    0.46
  -1   0   5   16.06    0.38
  -1   0   5   12.62    0.45
   0   0  -5    2.31    0.09
   0   0   5    1.74    0.09
   0   0   5    2.29    0.07
  -1   0  -5    5.03    0.17
   1   0   5    4.87    0.17
   1   0   5    5.04    0.15
  -2   0  -5    1.33    0.07
   2   0   5    1.44    0.08
   2   0   5    1.34    0.06
  -3   0  -5    9.19    0.29
   3   0   5    9.41    0.27
   3   0   5    9.19    0.30
  -4   0  -5    0.96    0.07
   4   0   5    0.90    0.06
   4   0   5    1.03    0.08
   5   0   5    1.03    0.08
   5   0   5    1.06    0.09
   6   0   5    7.03    0.24
   7   0   5    0.60    0.08
   8   0   5    0.02    0.04
   9   0   5    0.01    0.05
  -9   1   5    0.31    0.08
  -8   1   5    0.05    0.06
  -8   1   5   -0.01    0.04
  -7   1   5    0.04    0.04
  -6   1   5    3.69    0.14
  -5   1   5   -0.01    0.02
   4  -1  -5    0.04    0.03
  -4   1   5    0.04    0.02
  -4   1   5    0.02    0.04
   3  -1  -5   14.38    0.47
  -3   1   5   14.27    0.38
  -3   1   5   14.85    0.47
   2  -1  -5    9.79    0.35
  -2   1   5   11.30    0.35
  -2   1   5   11.05    0.28
   1  -1  -5   16.59    0.51
  -1   1   5   16.11    0.50
  -1   1   5   16.35    0.42
   0  -1  -5   76.42    2.20
   0   1   5   76.77    1.89
   0   1   5   68.60    2.13
  -1  -1  -5    2.83    0.12
   1   1   5    2.83    0.10
  -2  -1  -5    0.08    0.03
   2   1   5    0.10    0.03
   2   1   5    0.01    0.02
  -3  -1  -5    0.06    0.03
   3   1   5    0.06    0.03
   3   1   5    0.07    0.03
  -4  -1  -5    3.07    0.13
   4   1   5    2.91    0.12
   4   1   5    3.02    0.13
   5   1   5    1.52    0.09
   6   1   5   13.50    0.41
   7   1   5    0.07    0.04
   8   1   5    0.14    0.05
   9   1   5    0.08    0.06
 -10   2   5   -0.06    0.06
  -8   2   5    0.00    0.04
  -7   2   5    0.59    0.07
  -6   2   5    4.13    0.15
   5  -2  -5    2.83    0.14
  -5   2   5    2.86    0.11
   4  -2  -5    7.90    0.28
  -4   2   5    7.65    0.23
   3  -2  -5    2.93    0.13
  -3   2   5    2.69    0.13
  -3   2   5    2.89    0.10
  -2   2   5    1.32    0.05
  -2   2   5    1.34    0.08
   1  -2  -5    4.43    0.17
  -1   2   5    4.36    0.16
  -1   2   5    4.19    0.13
   0  -2  -5   58.84    1.75
   0   2   5   58.19    1.70
   0   2   5   58.49    1.48
  -1  -2  -5    0.00    0.03
   1   2   5    0.00    0.02
   1   2   5   -0.01    0.01
  -2  -2  -5    4.63    0.18
   2   2   5    4.90    0.16
  -3  -2  -5    0.32    0.05
   3   2   5    0.33    0.04
  -4  -2  -5    3.83    0.17
   4   2   5    3.77    0.15
   5   2   5    0.28    0.05
   6   2   5    2.50    0.13
   7   2   5    0.34    0.06
   8   2   5    0.18    0.06
  -8   3   5    0.01    0.04
  -7   3   5    1.11    0.08
   6  -3  -5    1.39    0.10
  -6   3   5    1.29    0.08
   5  -3  -5    0.66    0.07
  -5   3   5    0.61    0.06
   4  -3  -5    2.37    0.12
  -4   3   5    2.34    0.10
   3  -3  -5    0.11    0.04
  -3   3   5    0.14    0.03
   2  -3  -5    0.04    0.03
  -2   3   5    0.07    0.02
  -2   3   5    0.04    0.03
   1  -3  -5    1.53    0.09
  -1   3   5    1.64    0.07
  -1   3   5    1.48    0.09
   0  -3  -5    6.43    0.23
   0   3   5    6.32    0.22
   0   3   5    6.43    0.19
  -1  -3  -5    0.94    0.08
   1   3   5    1.03    0.06
  -2  -3  -5    0.19    0.05
   2   3   5    0.15    0.03
   2   3   5    0.14    0.03
  -3  -3  -5    4.80    0.20
   3   3   5    4.84    0.17
  -4  -3  -5    0.65    0.08
   4   3   5    0.57    0.06
  -5  -3  -5    0.71    0.08
   5   3   5    0.69    0.07
   6   3   5    0.15    0.05
   7   3   5    0.07    0.04
   8   3   5    0.04    0.05
  -9   4   5    0.15    0.05
  -8   4   5    0.17    0.05
   7  -4  -5    0.26    0.06
  -7   4   5    0.21    0.05
   6  -4  -5    0.57    0.07
  -6   4   5    0.54    0.06
   5  -4  -5    2.39    0.13
  -5   4   5    2.41    0.11
   4  -4  -5    1.32    0.10
  -4   4   5    1.27    0.07
   3  -4  -5    0.79    0.08
  -3   4   5    0.81    0.05
   2  -4  -5    0.17    0.04
  -2   4   5    0.32    0.04
  -1   4   5    6.01    0.23
  -1   4   5    6.30    0.19
   0  -4  -5    8.53    0.30
   0   4   5    8.75    0.29
   0   4   5    8.43    0.25
  -1  -4  -5   20.48    0.66
   1   4   5   20.97    0.62
   1   4   5   20.79    0.56
  -2  -4  -5    2.37    0.14
   2   4   5    2.32    0.10
  -3  -4  -5    5.91    0.24
   3   4   5    5.78    0.20
  -4  -4  -5    3.42    0.17
   4   4   5    3.09    0.14
  -5  -4  -5    0.07    0.06
   5   4   5    0.02    0.04
   6   4   5    0.23    0.06
   7   4   5    0.06    0.05
   8   4   5    0.12    0.06
  -9   5   5    0.17    0.06
  -8   5   5    0.17    0.05
   7  -5  -5    1.59    0.12
  -7   5   5    1.53    0.10
   6  -5  -5    0.46    0.07
  -6   5   5    0.59    0.06
   5  -5  -5    2.37    0.13
  -5   5   5    2.40    0.11
   4  -5  -5    0.05    0.04
  -4   5   5    0.08    0.03
   3  -5  -5    3.61    0.17
  -3   5   5    3.55    0.13
   2  -5  -5   13.75    0.47
  -2   5   5   14.16    0.39
  -1   5   5   43.73    1.13
  -1   5   5   43.59    1.30
   0  -5  -5   15.58    0.52
   0   5   5   15.77    0.50
   0   5   5   15.83    0.44
  -1  -5  -5   10.23    0.37
   1   5   5   10.28    0.30
  -2  -5  -5    2.91    0.16
   2   5   5    3.17    0.13
  -3  -5  -5    0.15    0.06
   3   5   5    0.17    0.04
  -4  -5  -5    0.66    0.09
   4   5   5    0.55    0.06
  -5  -5  -5    0.29    0.08
   5   5   5    0.30    0.06
   6   5   5    0.26    0.06
   7   5   5    0.17    0.06
  -9   6   5    0.39    0.07
  -8   6   5    0.02    0.05
   7  -6  -5    0.97    0.10
  -7   6   5    1.28    0.09
   6  -6  -5    0.16    0.05
  -6   6   5    0.16    0.05
   5  -6  -5    0.16    0.05
  -5   6   5    0.19    0.05
   4  -6  -5    0.45    0.07
  -4   6   5    0.48    0.06
   3  -6  -5    6.39    0.25
  -3   6   5    6.40    0.21
   2  -6  -5    2.71    0.15
  -2   6   5    2.67    0.11
   1  -6  -5    5.88    0.24
  -1   6   5    5.60    0.19
  -1   6   5    5.95    0.23
   0  -6  -5   -0.03    0.04
   0   6   5    0.03    0.03
  -1  -6  -5    1.94    0.14
   1   6   5    1.88    0.10
  -2  -6  -5    1.87    0.13
   2   6   5    1.75    0.09
  -3  -6  -5   -0.01    0.06
   3   6   5    0.03    0.03
  -4  -6  -5    0.23    0.08
   4   6   5    0.20    0.05
  -5  -6  -5    0.15    0.08
   5   6   5    0.05    0.04
   6   6   5   -0.01    0.05
  -9   7   5    0.30    0.08
  -8   7   5    0.04    0.05
   7  -7  -5    0.18    0.06
  -7   7   5    0.09    0.05
   6  -7  -5    0.00    0.04
  -6   7   5    0.02    0.04
   5  -7  -5    0.15    0.05
  -5   7   5    0.11    0.04
   4  -7  -5    0.23    0.06
  -4   7   5    0.16    0.04
   3  -7  -5    2.24    0.14
  -3   7   5    2.38    0.11
   2  -7  -5    1.34    0.11
  -2   7   5    1.28    0.08
   1  -7  -5    0.05    0.05
  -1   7   5   -0.02    0.04
  -1   7   5    0.02    0.03
   0  -7  -5    0.26    0.06
   0   7   5    0.21    0.04
  -1  -7  -5    0.86    0.10
   1   7   5    0.76    0.06
  -2  -7  -5    0.40    0.08
   2   7   5    0.35    0.05
  -3  -7  -5    0.17    0.08
   3   7   5    0.04    0.04
  -4  -7  -5    0.01    0.07
   4   7   5    0.00    0.04
  -5  -7  -5    0.55    0.11
   5   7   5    0.40    0.07
   6   7   5    0.07    0.05
  -8   8   5    0.09    0.06
  -7   8   5    0.06    0.05
   6  -8  -5    0.30    0.07
  -6   8   5    0.25    0.06
   5  -8  -5    0.24    0.06
  -5   8   5    0.19    0.05
   4  -8  -5    0.69    0.09
  -4   8   5    0.65    0.07
   3  -8  -5    0.96    0.10
  -3   8   5    0.79    0.08
   2  -8  -5    4.53    0.21
  -2   8   5    4.59    0.21
  -2   8   5    4.06    0.17
   1  -8  -5    0.00    0.05
  -1   8   5    0.07    0.04
   0  -8  -5    1.08    0.11
   0   8   5    1.22    0.08
  -1  -8  -5    0.05    0.06
   1   8   5    0.10    0.04
  -2  -8  -5    0.03    0.07
   2   8   5    0.04    0.04
  -3  -8  -5    0.49    0.10
   3   8   5    0.52    0.07
  -4  -8  -5    0.24    0.09
   4   8   5    0.25    0.06
  -5  -8  -5    0.44    0.11
   5   8   5    0.46    0.08
   6  -9  -5    0.28    0.07
  -6   9   5    0.09    0.05
   5  -9  -5    0.21    0.06
  -5   9   5    0.02    0.04
   4  -9  -5    0.12    0.06
  -4   9   5    0.01    0.04
   3  -9  -5    1.64    0.13
  -3   9   5    1.35    0.09
   2  -9  -5    0.10    0.06
  -2   9   5    0.05    0.04
   1  -9  -5    0.22    0.07
  -1   9   5    0.40    0.06
   0  -9  -5    0.37    0.08
   0   9   5    0.37    0.06
  -1  -9  -5   -0.02    0.06
   1   9   5    0.00    0.04
  -2  -9  -5   -0.02    0.07
   2   9   5    0.07    0.05
  -3  -9  -5    0.34    0.10
   3   9   5    0.22    0.06
  -4  -9  -5    0.10    0.08
   5 -10  -5    0.33    0.07
  -5  10   5    0.14    0.06
   4 -10  -5    0.12    0.06
  -4  10   5    0.05    0.05
   3 -10  -5    0.34    0.08
  -3  10   5    0.25    0.06
   2 -10  -5    0.07    0.06
  -2  10   5    0.05    0.04
   1 -10  -5    0.11    0.06
  -1  10   5    0.12    0.05
   0 -10  -5    0.09    0.06
   0  10   5    0.01    0.04
  -1 -10  -5    0.21    0.07
   1  10   5    0.10    0.05
  -2 -12   6   -0.13    0.09
  -1 -12   6    0.05    0.09
  -1  12  -6    0.03    0.04
  -2  12  -6   -0.04    0.04
  -3  12  -6    0.05    0.05
   3 -12   6    0.10    0.07
  -4 -11   6   -0.01    0.11
  -3 -11   6    0.06    0.11
  -2 -11   6    0.43    0.12
  -1 -11   6    0.29    0.10
   0  11  -6    0.02    0.04
  -1  11  -6   -0.02    0.04
  -2  11  -6   -0.06    0.04
   2 -11   6    0.01    0.06
  -3  11  -6    0.09    0.05
   3 -11   6    0.15    0.07
  -4  11  -6    0.08    0.05
   4 -11   6    0.12    0.08
  -5 -10   6    0.11    0.11
  -4 -10   6   -0.05    0.10
  -3 -10   6    0.60    0.13
  -2 -10   6    0.36    0.11
   1  10  -6    0.19    0.04
  -1 -10   6    0.12    0.09
   0  10  -6    0.08    0.04
   0 -10   6    0.06    0.07
  -1  10  -6    0.14    0.05
   1 -10   6    0.13    0.07
  -2  10  -6    0.96    0.08
   2 -10   6    0.91    0.11
  -3  10  -6    1.43    0.10
   3 -10   6    1.51    0.13
  -4  10  -6    0.32    0.06
   4 -10   6    0.33    0.09
  -5  10  -6    0.01    0.05
   5 -10   6    0.06    0.07
  -6  -9   6   -0.12    0.09
  -5  -9   6    0.40    0.12
  -4  -9   6    0.04    0.09
  -3  -9   6    1.75    0.17
  -2  -9   6    2.53    0.20
   1   9  -6    0.09    0.03
  -1  -9   6    0.02    0.07
   0   9  -6    1.04    0.07
   0  -9   6    0.96    0.10
   0  -9   6    0.87    0.11
  -1   9  -6    0.63    0.07
   1  -9   6    0.62    0.09
  -2   9  -6    2.46    0.12
   2  -9   6    2.52    0.15
  -3   9  -6    0.50    0.07
   3  -9   6    0.62    0.09
  -4   9  -6    1.80    0.11
   4  -9   6    1.67    0.14
  -5   9  -6    0.97    0.10
   5  -9   6    0.80    0.11
  -6   9  -6    0.56    0.08
   6  -9   6    0.61    0.10
  -7  -8   6   -0.05    0.10
  -6  -8   6    0.00    0.09
  -5  -8   6    1.16    0.15
  -4  -8   6    1.00    0.14
  -3  -8   6    0.50    0.10
   2   8  -6    0.87    0.06
  -2  -8   6    0.83    0.11
   1   8  -6   -0.01    0.02
  -1  -8   6   -0.03    0.05
  -1  -8   6   -0.05    0.06
   0   8  -6    1.16    0.07
   0  -8   6    1.17    0.11
   0  -8   6    1.21    0.10
  -1   8  -6    0.04    0.03
   1  -8   6    0.05    0.05
   1  -8   6   -0.02    0.05
  -2   8  -6    0.34    0.05
   2  -8   6    0.43    0.08
  -3   8  -6    4.94    0.19
   3  -8   6    5.08    0.23
  -4   8  -6    0.96    0.08
   4  -8   6    0.93    0.11
  -5   8  -6    0.26    0.06
   5  -8   6    0.27    0.08
  -6   8  -6    0.31    0.07
   6  -8   6    0.30    0.08
  -7   8  -6    0.16    0.06
   7  -8   6    0.13    0.07
  -8  -7   6    0.03    0.10
  -7  -7   6    0.09    0.09
  -6  -7   6    0.39    0.10
  -5  -7   6    0.46    0.10
  -4  -7   6    0.75    0.11
  -3  -7   6    0.60    0.10
   2   7  -6    0.00    0.02
  -2  -7   6    0.14    0.07
  -2  -7   6    0.07    0.05
   1   7  -6    0.61    0.05
  -1  -7   6    0.74    0.08
  -1  -7   6    0.72    0.09
   0   7  -6    1.51    0.08
   0  -7   6    1.69    0.14
   0  -7   6    1.37    0.11
  -1   7  -6   12.08    0.35
   1  -7   6   12.03    0.41
   1  -7   6   11.89    0.41
  -2   7  -6    4.30    0.16
   2  -7   6    4.51    0.20
  -3   7  -6    3.65    0.15
   3  -7   6    3.87    0.19
  -4   7  -6    0.70    0.08
   4  -7   6    0.71    0.09
  -5   7  -6   -0.01    0.04
   5  -7   6    0.12    0.06
  -6   7  -6    0.12    0.05
   6  -7   6    0.14    0.07
  -7   7  -6    0.30    0.07
   7  -7   6    0.38    0.09
   8  -7   6    0.18    0.07
  -9  -6   6   -0.12    0.10
  -8  -6   6    0.19    0.11
  -7  -6   6    0.36    0.10
  -6  -6   6    2.10    0.18
  -5  -6   6    1.35    0.14
  -4  -6   6   -0.03    0.05
   3   6  -6    0.23    0.03
  -3  -6   6    0.30    0.07
  -3  -6   6    0.29    0.05
   2   6  -6    1.85    0.07
  -2  -6   6    1.73    0.11
  -2  -6   6    1.68    0.14
   1   6  -6    4.45    0.14
  -1  -6   6    4.62    0.19
  -1  -6   6    4.81    0.21
   0   6  -6   11.93    0.33
   0  -6   6   11.79    0.41
   0  -6   6   11.62    0.39
  -1   6  -6   28.25    0.73
   1  -6   6   27.18    0.86
   1  -6   6   27.27    0.84
  -2   6  -6    0.81    0.06
   2  -6   6    0.84    0.09
  -3   6  -6    2.84    0.13
   3  -6   6    2.97    0.16
  -4   6  -6    1.52    0.10
   4  -6   6    1.59    0.12
  -5   6  -6    0.69    0.08
   5  -6   6    0.78    0.09
  -6   6  -6    0.09    0.05
   6  -6   6   -0.04    0.05
  -7   6  -6    0.08    0.05
   7  -6   6    0.12    0.07
  -8   6  -6    0.08    0.05
   8  -6   6    0.11    0.07
  -9  -5   6   -0.02    0.10
  -8  -5   6    0.21    0.09
  -7  -5   6    0.05    0.07
  -6  -5   6    2.02    0.16
  -5  -5   6    0.11    0.06
  -4  -5   6    0.24    0.05
  -4  -5   6    0.22    0.06
  -3  -5   6    2.17    0.15
  -3  -5   6    2.23    0.11
  -2  -5   6    0.15    0.04
  -2  -5   6    0.10    0.05
   1   5  -6    7.55    0.22
  -1  -5   6    7.62    0.29
  -1  -5   6    8.05    0.27
   0   5  -6   17.08    0.46
   0  -5   6   17.52    0.56
   0  -5   6   17.16    0.54
  -1   5  -6    4.00    0.14
   1  -5   6    4.32    0.18
   1  -5   6    3.51    0.16
  -2   5  -6    1.51    0.08
   2  -5   6    0.98    0.09
  -3   5  -6    0.45    0.05
   3  -5   6    0.48    0.07
  -4   5  -6    0.38    0.06
   4  -5   6    0.56    0.08
  -5   5  -6    0.06    0.04
   5  -5   6    0.12    0.05
  -6   5  -6    0.01    0.04
   6  -5   6    0.07    0.06
  -7   5  -6    0.00    0.04
   7  -5   6    0.09    0.06
  -8   5  -6    0.08    0.05
   8  -5   6    0.21    0.07
   9  -5   6    0.07    0.06
 -10  -4   6   -0.10    0.10
  -9  -4   6    0.03    0.09
  -8  -4   6   -0.04    0.07
  -7  -4   6    0.01    0.06
  -6  -4   6    0.20    0.07
  -5  -4   6    0.06    0.03
  -5  -4   6    0.05    0.05
  -4  -4   6    0.05    0.03
  -4  -4   6    0.05    0.04
   3   4  -6    5.02    0.14
  -3  -4   6    4.83    0.18
  -3  -4   6    4.75    0.22
   2   4  -6    1.18    0.04
  -2  -4   6    1.34    0.08
  -2  -4   6    1.25    0.10
   1   4  -6    0.16    0.02
  -1  -4   6    0.16    0.04
  -1  -4   6    0.16    0.04
   0  -4   6    4.97    0.19
   0  -4   6    4.94    0.19
  -1   4  -6    2.05    0.09
   1  -4   6    2.16    0.10
   1  -4   6    2.23    0.12
   3  -4   6    0.15    0.05
   3  -4   6    0.22    0.04
   4  -4   6    1.56    0.12
   4  -4   6    1.79    0.09
   5  -4   6    0.36    0.05
   5  -4   6    0.41    0.07
   6  -4   6    1.48    0.10
   6  -4   6    1.42    0.11
   7  -4   6    0.40    0.07
   7  -4   6    0.46    0.08
   8  -4   6    0.17    0.05
   8  -4   6    0.07    0.06
 -10  -3   6   -0.12    0.08
  -9  -3   6    0.03    0.08
  -8  -3   6   -0.04    0.07
  -7  -3   6    0.05    0.06
  -6  -3   6    7.23    0.26
  -6  -3   6    7.01    0.31
  -5  -3   6    0.19    0.06
  -5  -3   6    0.38    0.05
   4   3  -6    1.72    0.06
  -4  -3   6    1.65    0.09
   3   3  -6    0.14    0.02
  -3  -3   6    0.06    0.03
   2   3  -6    0.13    0.01
  -2  -3   6    0.15    0.03
   1   3  -6    7.47    0.20
  -1  -3   6    7.48    0.25
   0   3  -6   38.12    0.94
   0  -3   6   33.54    1.11
   0  -3   6   38.57    1.08
   1  -3   6    4.58    0.14
   1  -3   6    4.73    0.17
   2  -3   6    2.08    0.08
   2  -3   6    2.24    0.12
   3  -3   6    5.92    0.19
   3  -3   6    5.69    0.22
   4  -3   6    7.20    0.23
   4  -3   6    7.01    0.27
   5  -3   6    1.02    0.09
   5  -3   6    0.86    0.07
   6  -3   6    5.66    0.24
   6  -3   6    5.76    0.21
   7  -3   6    0.75    0.09
   7  -3   6    0.76    0.08
   8  -3   6    0.06    0.04
   9  -3   6    0.05    0.05
 -10  -2   6   -0.05    0.08
  -9  -2   6    0.06    0.08
  -8  -2   6    0.13    0.07
  -7  -2   6    0.18    0.07
  -7  -2   6    0.04    0.04
  -6  -2   6   13.14    0.44
  -5  -2   6    0.66    0.07
   4   2  -6    2.14    0.07
  -4  -2   6    2.25    0.11
  -3  -2   6    6.88    0.24
  -2  -2   6    0.51    0.05
   1   2  -6    0.93    0.03
  -1  -2   6    0.97    0.06
   0  -2   6   30.13    0.77
   1  -2   6    2.26    0.08
   1  -2   6    2.38    0.11
   2  -2   6    5.96    0.22
   2  -2   6    5.84    0.18
   3  -2   6    9.30    0.27
   3  -2   6    9.33    0.32
   4  -2   6    0.37    0.05
   4  -2   6    0.32    0.06
   5  -2   6    0.46    0.06
   5  -2   6    0.56    0.07
   6  -2   6    2.04    0.12
   6  -2   6    2.05    0.11
   7  -2   6    0.26    0.05
   8  -2   6    0.05    0.05
   9  -2   6    0.06    0.05
 -10  -1   6    0.16    0.09
  -9  -1   6    0.13    0.07
  -8  -1   6    0.09    0.06
  -7  -1   6    0.10    0.05
  -6  -1   6    4.58    0.20
  -5  -1   6    1.99    0.08
  -5  -1   6    1.95    0.11
  -4  -1   6    1.96    0.07
  -4  -1   6    2.18    0.11
  -3  -1   6    3.74    0.10
  -3  -1   6    3.71    0.15
  -2  -1   6    3.33    0.14
   1   1  -6    3.67    0.14
  -1  -1   6    3.59    0.10
   0   1  -6    3.86    0.14
   0  -1   6    3.82    0.14
   0  -1   6    3.78    0.11
  -1   1  -6   16.88    0.52
   1  -1   6   17.26    0.45
   1  -1   6   17.36    0.52
  -2   1  -6    8.12    0.25
   2  -1   6    8.16    0.24
   2  -1   6    8.12    0.27
   3  -1   6    8.88    0.30
   3  -1   6    9.00    0.27
   4  -1   6    1.60    0.08
   4  -1   6    1.69    0.10
   5  -1   6    0.79    0.08
   5  -1   6    0.75    0.07
   6  -1   6    2.42    0.12
   6  -1   6    2.67    0.14
   7  -1   6   -0.03    0.04
   8  -1   6    0.17    0.05
   9  -1   6    0.26    0.07
  -8   0   6    0.11    0.06
  -7   0   6    0.02    0.05
  -6   0   6   -0.01    0.02
  -6   0   6    0.02    0.04
  -5   0   6    2.01    0.12
  -5   0   6    1.84    0.08
  -4   0   6    1.27    0.09
  -4   0   6    1.12    0.05
  -3   0   6    0.39    0.02
  -3   0   6    0.35    0.05
   2   0  -6    0.04    0.03
  -2   0   6    0.00    0.01
  -2   0   6   -0.01    0.01
   1   0  -6   32.45    1.01
  -1   0   6   33.76    0.85
  -1   0   6   33.81    0.99
   0   0  -6   51.36    1.53
   0   0   6   51.17    1.49
   0   0   6   50.92    1.30
  -1   0  -6   33.65    1.01
   1   0   6   33.39    0.87
   1   0   6   33.89    0.99
  -2   0  -6    8.86    0.28
   2   0   6    8.70    0.29
   2   0   6    9.01    0.26
  -3   0  -6    1.77    0.08
   3   0   6    1.80    0.10
   3   0   6    1.83    0.09
   4   0   6    0.01    0.04
   4   0   6    0.08    0.04
   5   0   6    0.07    0.04
   5   0   6    0.07    0.04
   6   0   6    9.61    0.31
   7   0   6    0.38    0.06
   8   0   6    0.26    0.06
  -9   1   6    0.14    0.07
  -8   1   6    1.82    0.14
  -7   1   6    0.03    0.05
  -7   1   6    0.03    0.03
  -6   1   6    0.63    0.06
  -6   1   6    0.50    0.08
  -5   1   6    2.47    0.10
  -5   1   6    2.56    0.14
   4  -1  -6    2.19    0.12
  -4   1   6    2.19    0.08
  -4   1   6    2.26    0.12
  -3   1   6   10.86    0.29
   2  -1  -6    0.04    0.03
  -2   1   6    0.05    0.03
  -2   1   6    0.04    0.01
   1  -1  -6   12.41    0.40
  -1   1   6   12.34    0.33
  -1   1   6   12.13    0.39
   0  -1  -6   20.03    0.63
   0   1   6   20.06    0.61
   0   1   6   20.46    0.53
  -1  -1  -6   25.53    0.77
   1   1   6   24.98    0.75
   1   1   6   25.16    0.66
  -2  -1  -6    1.62    0.09
   2   1   6    1.59    0.08
   2   1   6    1.61    0.08
  -3  -1  -6    0.00    0.03
   3   1   6   -0.02    0.03
   3   1   6    0.00    0.03
  -4  -1  -6    2.25    0.11
   4   1   6    2.29    0.11
   4   1   6    2.20    0.11
   5   1   6    0.15    0.05
   6   1   6    1.74    0.10
   7   1   6    0.34    0.06
   8   1   6    0.16    0.05
 -10   2   6    0.34    0.09
  -9   2   6    0.18    0.07
  -8   2   6    3.63    0.20
  -7   2   6    0.40    0.06
  -7   2   6    0.54    0.09
   6  -2  -6    2.39    0.13
  -6   2   6    2.38    0.10
  -6   2   6    2.36    0.14
   5  -2  -6    0.01    0.03
  -5   2   6   -0.04    0.04
  -5   2   6   -0.01    0.02
   4  -2  -6    0.26    0.05
  -4   2   6    0.26    0.03
   3  -2  -6    4.97    0.19
  -3   2   6    4.98    0.20
  -3   2   6    4.81    0.15
   2  -2  -6    7.16    0.25
  -2   2   6    6.70    0.25
  -2   2   6    6.83    0.20
   1  -2  -6   12.08    0.39
  -1   2   6   11.85    0.32
  -1   2   6   11.62    0.38
   0  -2  -6   20.06    0.62
   0   2   6   19.57    0.61
   0   2   6   20.06    0.53
  -1  -2  -6    3.72    0.16
   1   2   6    3.85    0.13
   1   2   6    3.98    0.15
  -2  -2  -6    0.00    0.03
   2   2   6    0.04    0.03
   2   2   6    0.04    0.03
  -3  -2  -6    0.34    0.05
   3   2   6    0.34    0.05
   3   2   6    0.34    0.05
  -4  -2  -6    0.07    0.04
   4   2   6    0.02    0.03
   5   2   6    0.07    0.04
   6   2   6    0.03    0.04
   7   2   6    0.34    0.07
   8   2   6    0.10    0.05
 -10   3   6    0.26    0.09
  -9   3   6    0.18    0.07
  -8   3   6    1.22    0.09
  -7   3   6    0.14    0.04
   6  -3  -6    0.62    0.08
  -6   3   6    0.62    0.06
   5  -3  -6    0.03    0.04
  -5   3   6   -0.02    0.02
   4  -3  -6    3.33    0.16
  -4   3   6    3.52    0.17
  -4   3   6    3.13    0.12
   3  -3  -6    3.89    0.17
  -3   3   6    4.02    0.13
  -3   3   6    4.08    0.18
  -2   3   6    5.65    0.22
  -2   3   6    5.78    0.17
   1  -3  -6    1.11    0.09
  -1   3   6    1.08    0.08
  -1   3   6    1.13    0.06
   0  -3  -6    9.78    0.34
   0   3   6    9.75    0.28
   0   3   6    9.88    0.32
  -1  -3  -6    0.63    0.07
   1   3   6    0.60    0.06
   1   3   6    0.52    0.05
  -2  -3  -6    0.08    0.04
   2   3   6    0.08    0.03
   2   3   6    0.08    0.03
  -3  -3  -6   -0.01    0.04
   3   3   6    0.00    0.03
  -4  -3  -6    2.34    0.14
   4   3   6    2.55    0.12
   5   3   6    0.23    0.05
   6   3   6    0.01    0.04
   7   3   6    0.08    0.05
   8   3   6    0.15    0.06
 -10   4   6    0.17    0.08
  -8   4   6    0.23    0.05
   7  -4  -6    0.21    0.06
  -7   4   6    0.26    0.05
   6  -4  -6    0.24    0.05
  -6   4   6    0.17    0.04
   5  -4  -6    0.90    0.09
  -5   4   6    1.03    0.07
   4  -4  -6    1.29    0.10
  -4   4   6    1.29    0.07
   3  -4  -6    0.68    0.08
  -3   4   6    0.61    0.08
  -3   4   6    0.65    0.05
  -2   4   6   12.42    0.35
  -2   4   6   12.79    0.43
   1  -4  -6    0.18    0.05
  -1   4   6    0.19    0.04
  -1   4   6    0.20    0.03
   0  -4  -6    0.59    0.07
   0   4   6    0.70    0.06
   0   4   6    0.71    0.05
  -1  -4  -6    0.62    0.07
   1   4   6    0.57    0.06
   1   4   6    0.55    0.05
  -2  -4  -6   -0.01    0.05
   2   4   6    0.01    0.03
  -3  -4  -6    0.13    0.06
   3   4   6    0.16    0.04
  -4  -4  -6    2.80    0.16
   4   4   6    2.94    0.13
   5   4   6    0.00    0.04
   6   4   6    0.40    0.07
   7   4   6    0.02    0.05
   8  -5  -6   -0.06    0.04
  -8   5   6   -0.03    0.04
   7  -5  -6    0.09    0.05
  -7   5   6   -0.04    0.03
   6  -5  -6    0.34    0.06
  -6   5   6    0.54    0.06
   5  -5  -6    1.11    0.10
  -5   5   6    1.24    0.08
   4  -5  -6    0.12    0.05
  -4   5   6    0.11    0.03
   3  -5  -6    2.52    0.14
  -3   5   6    2.71    0.11
  -3   5   6    2.81    0.16
   2  -5  -6   23.37    0.76
  -2   5   6   23.53    0.74
  -2   5   6   23.57    0.63
   1  -5  -6    0.67    0.08
  -1   5   6    0.54    0.07
  -1   5   6    0.39    0.05
   0  -5  -6    0.00    0.05
   0   5   6    0.03    0.03
   0   5   6    0.03    0.03
  -1  -5  -6   -0.01    0.05
   1   5   6    0.00    0.03
  -2  -5  -6    0.29    0.07
   2   5   6    0.32    0.05
  -3  -5  -6    0.43    0.08
   3   5   6    0.39    0.06
  -4  -5  -6    1.40    0.13
   4   5   6    1.31    0.09
  -5  -5  -6    0.25    0.08
   5   5   6    0.11    0.04
   6   5   6    0.22    0.06
   7   5   6    0.01    0.05
  -8   6   6    0.04    0.04
   7  -6  -6    0.07    0.05
  -7   6   6   -0.04    0.04
   6  -6  -6    0.26    0.06
  -6   6   6    0.25    0.05
   5  -6  -6    1.04    0.10
  -5   6   6    1.13    0.08
   4  -6  -6    0.04    0.04
  -4   6   6    0.01    0.03
   3  -6  -6    0.11    0.05
  -3   6   6    0.04    0.03
  -3   6   6    0.14    0.06
   2  -6  -6    0.26    0.06
  -2   6   6    0.28    0.04
  -2   6   6    0.30    0.06
   1  -6  -6    0.48    0.07
  -1   6   6    0.56    0.07
  -1   6   6    0.49    0.05
   0  -6  -6    0.52    0.07
   0   6   6    0.54    0.06
  -1  -6  -6    0.02    0.05
   1   6   6   -0.02    0.03
  -2  -6  -6    1.83    0.14
   2   6   6    1.95    0.10
  -3  -6  -6    0.11    0.06
   3   6   6    0.08    0.04
  -4  -6  -6    0.10    0.07
   4   6   6    0.12    0.05
  -5  -6  -6    0.07    0.08
   5   6   6    0.05    0.04
   6   6   6   -0.02    0.04
  -8   7   6    0.29    0.06
   7  -7  -6    0.02    0.05
  -7   7   6    0.12    0.05
   6  -7  -6    0.25    0.07
  -6   7   6    0.25    0.06
   5  -7  -6    0.10    0.05
  -5   7   6    0.04    0.04
   4  -7  -6    1.00    0.10
  -4   7   6    1.00    0.08
   3  -7  -6    0.66    0.08
  -3   7   6    0.53    0.08
  -3   7   6    0.52    0.06
   2  -7  -6    1.12    0.10
  -2   7   6    0.82    0.07
  -2   7   6    0.91    0.10
   1  -7  -6    0.24    0.06
  -1   7   6    0.24    0.04
   0  -7  -6    1.72    0.13
   0   7   6    1.66    0.09
  -1  -7  -6    1.76    0.13
   1   7   6    1.82    0.10
  -2  -7  -6    0.38    0.08
   2   7   6    0.41    0.06
  -3  -7  -6    1.06    0.12
   3   7   6    1.04    0.08
  -4  -7  -6    0.25    0.08
   4   7   6    0.20    0.05
  -5  -7  -6    0.17    0.08
   5   7   6   -0.01    0.04
   7  -8  -6    0.17    0.06
  -7   8   6    0.08    0.05
   6  -8  -6    0.42    0.08
  -6   8   6    0.50    0.07
   5  -8  -6    0.09    0.05
  -5   8   6   -0.05    0.03
   4  -8  -6    0.46    0.08
  -4   8   6    0.55    0.07
   3  -8  -6    1.94    0.14
  -3   8   6    2.36    0.16
  -3   8   6    1.92    0.11
   2  -8  -6    2.25    0.15
  -2   8   6    2.37    0.12
   1  -8  -6    1.87    0.14
  -1   8   6    1.88    0.10
   0  -8  -6    0.91    0.10
   0   8   6    0.75    0.08
  -1  -8  -6    2.27    0.15
   1   8   6    2.18    0.12
  -2  -8  -6    0.28    0.08
   2   8   6    0.22    0.05
  -3  -8  -6    0.37    0.09
   3   8   6    0.30    0.06
  -4  -8  -6    0.04    0.08
   4   8   6   -0.01    0.04
  -5  -8  -6    0.14    0.08
   6  -9  -6    0.08    0.05
  -6   9   6    0.00    0.04
   5  -9  -6    0.06    0.05
  -5   9   6    0.04    0.04
   4  -9  -6    0.05    0.05
  -4   9   6    0.11    0.07
  -4   9   6    0.03    0.04
   3  -9  -6    1.02    0.11
  -3   9   6    0.86    0.08
   2  -9  -6    0.19    0.07
  -2   9   6    0.15    0.05
   1  -9  -6    1.05    0.12
  -1   9   6    1.05    0.09
   0  -9  -6    0.24    0.07
   0   9   6    0.09    0.05
  -1  -9  -6    0.69    0.10
   1   9   6    0.63    0.08
  -2  -9  -6    0.29    0.08
   2   9   6    0.15    0.05
  -3  -9  -6    0.02    0.07
   3   9   6    0.03    0.04
  -5  10   6    0.10    0.07
   4 -10  -6    0.21    0.07
  -4  10   6    0.17    0.06
   3 -10  -6    0.39    0.08
  -3  10   6    0.41    0.07
   2 -10  -6    0.19    0.07
  -2  10   6    0.12    0.05
   1 -10  -6    0.71    0.10
  -1  10   6    0.65    0.08
   0 -10  -6    0.14    0.07
   0  10   6    0.08    0.05
  -2 -12   7   -0.13    0.10
  -3  12  -7    0.29    0.07
   3 -12   7    0.42    0.10
  -4 -11   7    0.10    0.12
  -3 -11   7   -0.27    0.09
  -2 -11   7   -0.07    0.09
  -1 -11   7    0.22    0.10
  -2  11  -7   -0.02    0.04
   2 -11   7    0.01    0.06
  -3  11  -7    0.16    0.05
   3 -11   7    0.16    0.08
  -4  11  -7    0.08    0.05
   4 -11   7    0.20    0.08
  -5 -10   7   -0.13    0.10
  -4 -10   7    0.18    0.11
  -3 -10   7    0.12    0.10
  -2 -10   7    0.09    0.10
  -1 -10   7    1.09    0.14
  -1  10  -7    2.40    0.12
   1 -10   7    2.31    0.15
  -2  10  -7    0.00    0.04
   2 -10   7    0.05    0.06
  -3  10  -7    0.02    0.04
   3 -10   7    0.03    0.07
  -4  10  -7   -0.02    0.04
   4 -10   7    0.09    0.07
  -5  10  -7    0.07    0.05
   5 -10   7    0.16    0.08
  -6  -9   7   -0.14    0.09
  -5  -9   7   -0.07    0.09
  -4  -9   7   -0.13    0.08
  -3  -9   7    0.58    0.12
  -2  -9   7   -0.05    0.08
  -1  -9   7    0.00    0.08
   0   9  -7    2.21    0.10
   0  -9   7    2.04    0.17
   0  -9   7    2.38    0.14
  -1   9  -7    1.43    0.09
   1  -9   7    1.33    0.12
  -2   9  -7    0.01    0.03
   2  -9   7   -0.03    0.06
  -3   9  -7    0.03    0.04
   3  -9   7    0.19    0.07
  -4   9  -7    0.01    0.04
   4  -9   7    0.20    0.08
  -5   9  -7    0.02    0.04
   5  -9   7    0.04    0.07
  -6   9  -7    0.20    0.06
   6  -9   7    0.15    0.08
  -7  -8   7   -0.14    0.08
  -6  -8   7    0.00    0.09
  -5  -8   7    0.09    0.09
  -4  -8   7    0.00    0.08
  -3  -8   7    0.07    0.08
  -2  -8   7   -0.09    0.06
   1   8  -7    0.03    0.03
  -1  -8   7    0.07    0.05
  -1  -8   7   -0.01    0.06
   0   8  -7    0.42    0.05
   0  -8   7    0.47    0.08
   0  -8   7    0.35    0.08
  -1   8  -7    0.59    0.06
   1  -8   7    0.62    0.09
  -2   8  -7    0.02    0.03
   2  -8   7    0.10    0.06
  -3   8  -7    0.01    0.03
   3  -8   7    0.05    0.06
  -4   8  -7    0.96    0.09
   4  -8   7    1.19    0.12
  -5   8  -7    0.55    0.08
   5  -8   7    0.78    0.11
  -6   8  -7   -0.03    0.04
   6  -8   7    0.05    0.06
  -7   8  -7    0.04    0.05
   7  -8   7    0.09    0.07
  -8  -7   7   -0.19    0.09
  -7  -7   7   -0.08    0.08
  -6  -7   7    0.32    0.10
  -5  -7   7    0.02    0.07
  -4  -7   7    0.90    0.12
  -3  -7   7    0.33    0.08
  -2  -7   7    0.32    0.08
  -2  -7   7    0.47    0.07
   1   7  -7    2.47    0.10
  -1  -7   7    2.70    0.17
   0   7  -7   21.37    0.57
   0  -7   7   21.36    0.67
   0  -7   7   21.40    0.70
  -1   7  -7    0.60    0.06
   1  -7   7    0.78    0.09
  -2   7  -7    0.26    0.04
   2  -7   7    0.19    0.07
  -3   7  -7    2.16    0.11
   3  -7   7    2.26    0.14
  -4   7  -7    0.47    0.07
   4  -7   7    0.40    0.08
  -5   7  -7    1.20    0.10
   5  -7   7    1.40    0.12
  -6   7  -7    0.00    0.05
   6  -7   7    0.14    0.07
  -7   7  -7    0.01    0.05
   7  -7   7    0.10    0.07
  -9  -6   7   -0.25    0.09
  -8  -6   7   -0.12    0.08
  -7  -6   7    0.00    0.07
  -6  -6   7    2.40    0.18
  -5  -6   7    0.31    0.08
  -4  -6   7    0.49    0.09
  -3  -6   7    1.56    0.14
  -3  -6   7    1.72    0.11
  -2  -6   7    0.37    0.07
  -2  -6   7    0.36    0.07
   1   6  -7   13.29    0.37
  -1  -6   7   13.68    0.45
  -1  -6   7   13.88    0.48
   0   6  -7   11.15    0.31
   0  -6   7   11.02    0.38
   0  -6   7   11.38    0.39
  -1   6  -7    2.45    0.10
   1  -6   7    2.11    0.13
   1  -6   7    2.14    0.13
  -2   6  -7    0.58    0.06
   2  -6   7    0.61    0.08
  -3   6  -7    3.42    0.15
   3  -6   7    3.77    0.18
  -4   6  -7    2.68    0.13
   4  -6   7    2.66    0.16
  -5   6  -7    0.18    0.05
   5  -6   7    0.20    0.07
  -6   6  -7    0.20    0.06
   6  -6   7    0.34    0.08
  -7   6  -7    0.02    0.05
   7  -6   7    0.06    0.06
  -8   6  -7    0.08    0.05
   8  -6   7    0.13    0.08
  -9  -5   7   -0.08    0.09
  -8  -5   7    0.00    0.08
  -7  -5   7    0.02    0.07
  -6  -5   7    1.24    0.14
  -5  -5   7    1.02    0.12
  -4  -5   7    2.10    0.11
  -4  -5   7    2.17    0.15
  -3  -5   7    3.22    0.18
  -3  -5   7    3.57    0.15
   2   5  -7    3.30    0.10
  -2  -5   7    3.36    0.15
  -2  -5   7    3.26    0.17
  -1  -5   7    0.05    0.05
  -1  -5   7    0.07    0.04
   0   5  -7    0.86    0.05
   0  -5   7    0.89    0.09
   0  -5   7    0.57    0.07
  -1   5  -7    3.38    0.12
   1  -5   7    2.80    0.14
   1  -5   7    3.52    0.16
  -2   5  -7   13.11    0.37
   2  -5   7   12.34    0.43
  -3   5  -7    2.71    0.12
   3  -5   7    2.59    0.15
  -4   5  -7    0.04    0.03
   4  -5   7    0.00    0.05
  -5   5  -7    0.05    0.04
   5  -5   7    0.04    0.05
   6  -5   7    0.61    0.09
  -7   5  -7    0.03    0.05
   7  -5   7    0.01    0.06
  -8   5  -7    0.20    0.06
   8  -5   7    0.14    0.07
 -10  -4   7   -0.08    0.09
  -9  -4   7    0.04    0.08
  -8  -4   7    0.07    0.08
  -7  -4   7    0.05    0.07
  -6  -4   7    0.68    0.10
  -5  -4   7    1.57    0.10
  -5  -4   7    1.62    0.13
  -4  -4   7    2.17    0.11
  -4  -4   7    2.04    0.14
  -3  -4   7    0.25    0.06
  -3  -4   7    0.42    0.05
   2   4  -7    0.44    0.02
  -2  -4   7    0.50    0.06
  -2  -4   7    0.34    0.06
   1   4  -7    0.16    0.02
  -1  -4   7    0.13    0.04
  -1  -4   7    0.07    0.03
   0   4  -7    0.01    0.01
   0  -4   7    0.03    0.04
   0  -4   7    0.04    0.03
  -1   4  -7    8.99    0.27
   1  -4   7    9.22    0.30
   2  -4   7    0.05    0.02
   3  -4   7    0.03    0.05
   3  -4   7    0.06    0.03
   4  -4   7    0.15    0.04
   4  -4   7    0.10    0.06
   5  -4   7    1.06    0.10
   5  -4   7    1.05    0.07
   6  -4   7    2.53    0.13
   6  -4   7    2.58    0.15
   7  -4   7    0.24    0.07
   7  -4   7    0.18    0.05
   8  -4   7    0.13    0.07
   8  -4   7    0.06    0.05
 -10  -3   7    0.14    0.11
  -9  -3   7    0.13    0.09
  -8  -3   7    3.23    0.22
  -7  -3   7    0.13    0.06
  -6  -3   7    0.74    0.11
  -6  -3   7    0.73    0.08
  -5  -3   7    0.00    0.04
  -4  -3   7    1.34    0.09
  -3  -3   7    0.04    0.03
  -2  -3   7   33.65    1.00
   1   3  -7    7.87    0.21
  -1  -3   7    8.24    0.27
   0   3  -7    6.82    0.20
   0  -3   7    7.02    0.24
   1  -3   7   13.35    0.42
   1  -3   7   13.38    0.43
   1  -3   7   13.16    0.36
   2  -3   7    1.28    0.07
   2  -3   7    1.45    0.10
   3  -3   7    2.96    0.15
   3  -3   7    2.82    0.11
   4  -3   7    0.37    0.07
   4  -3   7    0.45    0.05
   5  -3   7    0.71    0.07
   5  -3   7    0.60    0.08
   6  -3   7    0.64    0.07
   6  -3   7    0.57    0.08
   7  -3   7    0.48    0.08
   7  -3   7    0.62    0.08
   8  -3   7    0.14    0.05
 -10  -2   7    0.39    0.11
  -9  -2   7    0.03    0.07
  -8  -2   7    7.11    0.33
  -7  -2   7    0.04    0.05
  -6  -2   7    1.60    0.11
  -5  -2   7    0.09    0.04
  -4  -2   7    3.14    0.14
  -3  -2   7    3.27    0.14
  -2  -2   7   17.29    0.54
  -1  -2   7    3.90    0.15
   0  -2   7    0.80    0.07
   0  -2   7    0.87    0.04
   1  -2   7   15.93    0.50
   1  -2   7   16.17    0.43
   2  -2   7   -0.01    0.04
   2  -2   7    0.00    0.02
   3  -2   7    1.24    0.07
   3  -2   7    1.18    0.10
   4  -2   7    3.17    0.15
   4  -2   7    3.04    0.13
   5  -2   7    0.78    0.07
   5  -2   7    0.74    0.08
   6  -2   7    0.02    0.03
   6  -2   7    0.01    0.05
   7  -2   7    0.04    0.04
   8  -2   7    0.25    0.06
 -10  -1   7    0.40    0.10
  -9  -1   7    0.14    0.07
  -8  -1   7    2.96    0.17
  -7  -1   7    0.16    0.05
  -6  -1   7    0.28    0.06
  -5  -1   7    0.43    0.06
  -4  -1   7    1.41    0.05
  -4  -1   7    1.63    0.10
  -3  -1   7    1.78    0.10
  -2  -1   7    0.32    0.04
   1   1  -7    7.19    0.25
  -1  -1   7    7.31    0.25
  -1  -1   7    7.25    0.19
   0   1  -7    8.59    0.29
   0  -1   7    8.76    0.24
   0  -1   7    9.17    0.29
  -1   1  -7    1.86    0.08
   1  -1   7    1.93    0.08
   1  -1   7    1.86    0.10
  -2   1  -7    1.37    0.06
   2  -1   7    1.39    0.09
   2  -1   7    1.36    0.07
   3  -1   7    4.56    0.16
   3  -1   7    4.59    0.18
   4  -1   7    6.01    0.22
   4  -1   7    5.64    0.20
   5  -1   7    1.14    0.10
   5  -1   7    1.22    0.09
   6  -1   7    0.10    0.05
   7  -1   7    0.09    0.04
   8  -1   7    0.08    0.05
 -10   0   7    0.28    0.08
  -9   0   7    0.02    0.05
  -8   0   7    0.09    0.06
  -7   0   7    0.08    0.05
  -6   0   7   -0.02    0.04
  -5   0   7    2.34    0.08
  -5   0   7    2.29    0.13
  -4   0   7    3.46    0.10
  -4   0   7    3.58    0.16
   3   0  -7    1.76    0.10
  -3   0   7    1.77    0.06
  -3   0   7    1.79    0.10
   2   0  -7   24.98    0.76
  -2   0   7   25.17    0.62
  -2   0   7   22.46    0.74
   1   0  -7    0.56    0.05
  -1   0   7    0.52    0.05
  -1   0   7    0.62    0.03
   0   0  -7    1.98    0.09
   0   0   7    2.16    0.08
   0   0   7    2.00    0.10
  -1   0  -7    0.61    0.05
   1   0   7    0.63    0.04
   1   0   7    0.70    0.06
  -2   0  -7    2.96    0.12
   2   0   7    2.81    0.13
   2   0   7    3.01    0.11
  -3   0  -7    1.90    0.09
   3   0   7    2.05    0.10
   3   0   7    1.90    0.11
   4   0   7   47.10    1.38
   4   0   7   46.20    1.22
   5   0   7   -0.01    0.04
   6   0   7    0.89    0.09
   7   0   7    0.14    0.05
   8   0   7    0.01    0.05
  -9   1   7   -0.01    0.06
  -8   1   7    0.71    0.11
  -7   1   7    0.25    0.07
  -6   1   7    0.52    0.08
   5  -1  -7    2.27    0.13
  -5   1   7    2.38    0.09
  -5   1   7    2.30    0.14
  -4   1   7    1.30    0.10
  -4   1   7    1.30    0.06
   3  -1  -7    1.15    0.08
  -3   1   7    1.22    0.05
   2  -1  -7   43.93    1.33
  -2   1   7   43.21    1.30
  -2   1   7   44.18    1.11
   1  -1  -7    1.47    0.09
  -1   1   7    1.45    0.06
  -1   1   7    1.54    0.09
   0  -1  -7    0.15    0.04
   0   1   7    0.14    0.03
   0   1   7    0.20    0.04
  -1  -1  -7    0.13    0.03
   1   1   7    0.13    0.03
   1   1   7    0.18    0.03
  -2  -1  -7    6.97    0.24
   2   1   7    7.18    0.22
   2   1   7    6.91    0.24
  -3  -1  -7    0.76    0.07
   3   1   7    0.66    0.06
   3   1   7    0.74    0.06
   4   1   7   12.21    0.37
   5   1   7    1.58    0.10
   6   1   7    0.38    0.06
   7   1   7    0.01    0.04
   8   1   7    0.03    0.04
 -10   2   7    0.02    0.07
  -9   2   7    0.11    0.07
  -8   2   7    0.14    0.07
  -7   2   7    0.48    0.09
   6  -2  -7    1.03    0.09
  -6   2   7    1.15    0.12
  -6   2   7    1.03    0.07
   5  -2  -7    0.65    0.08
  -5   2   7    0.56    0.05
  -5   2   7    0.42    0.07
   4  -2  -7    0.68    0.07
  -4   2   7    0.62    0.04
  -3   2   7    0.20    0.05
  -3   2   7    0.14    0.02
   2  -2  -7    2.01    0.11
  -2   2   7    1.98    0.07
  -2   2   7    1.92    0.11
   1  -2  -7    2.91    0.14
  -1   2   7    2.97    0.13
  -1   2   7    2.93    0.10
   0  -2  -7    3.86    0.17
   0   2   7    4.18    0.16
   0   2   7    4.29    0.14
  -1  -2  -7    2.16    0.11
   1   2   7    2.29    0.10
   1   2   7    2.28    0.11
  -2  -2  -7    1.16    0.09
   2   2   7    1.22    0.08
   2   2   7    1.17    0.07
  -3  -2  -7    4.27    0.18
   3   2   7    4.34    0.17
   3   2   7    4.53    0.16
   4   2   7    0.04    0.04
   5   2   7    0.43    0.07
   6   2   7    0.17    0.05
   7   2   7    0.16    0.06
   8   2   7    0.18    0.06
 -10   3   7    0.06    0.08
  -9   3   7    0.00    0.07
  -8   3   7    0.15    0.07
   7  -3  -7    0.53    0.08
  -7   3   7    0.55    0.10
   6  -3  -7    1.15    0.10
  -6   3   7    1.23    0.07
  -6   3   7    1.00    0.12
   5  -3  -7    0.40    0.06
  -5   3   7    0.60    0.08
  -5   3   7    0.52    0.05
   4  -3  -7    0.06    0.04
  -4   3   7    0.10    0.03
  -4   3   7    0.09    0.04
  -3   3   7    3.32    0.16
  -3   3   7    3.30    0.11
   2  -3  -7    9.96    0.36
  -2   3   7   10.96    0.37
  -2   3   7   10.68    0.29
   1  -3  -7   11.50    0.38
  -1   3   7   11.06    0.31
  -1   3   7   10.97    0.37
   0  -3  -7    0.84    0.08
   0   3   7    0.90    0.06
   0   3   7    0.89    0.07
  -1  -3  -7   11.57    0.40
   1   3   7   11.76    0.38
   1   3   7   11.88    0.34
  -2  -3  -7    5.85    0.23
   2   3   7    6.21    0.21
   2   3   7    6.39    0.21
  -3  -3  -7    0.37    0.06
   3   3   7    0.49    0.06
  -4  -3  -7    1.30    0.11
   4   3   7    1.16    0.09
   5   3   7    0.27    0.05
   6   3   7    0.18    0.05
   7   3   7    0.28    0.06
  -9   4   7    0.25    0.09
  -8   4   7    0.12    0.07
   7  -4  -7    0.67    0.09
  -7   4   7    0.73    0.11
  -7   4   7    0.68    0.07
   6  -4  -7    0.10    0.05
  -6   4   7    0.04    0.03
  -6   4   7    0.08    0.06
   5  -4  -7    0.53    0.07
  -5   4   7    0.56    0.05
  -5   4   7    0.59    0.09
   4  -4  -7    5.77    0.24
  -4   4   7    5.41    0.18
  -4   4   7    5.63    0.25
   3  -4  -7   19.06    0.64
  -3   4   7   19.86    0.64
  -3   4   7   19.95    0.53
   2  -4  -7    6.00    0.24
  -2   4   7    5.95    0.24
  -2   4   7    5.77    0.18
   1  -4  -7   10.20    0.36
  -1   4   7   10.25    0.35
  -1   4   7   10.26    0.30
   0  -4  -7    2.81    0.15
   0   4   7    2.93    0.13
   0   4   7    2.53    0.11
  -1  -4  -7    0.24    0.06
   1   4   7    0.18    0.04
   1   4   7    0.19    0.04
  -2  -4  -7    2.62    0.14
   2   4   7    2.36    0.11
  -3  -4  -7    0.63    0.08
   3   4   7    0.70    0.07
  -4  -4  -7    0.11    0.06
   4   4   7   -0.01    0.04
   5   4   7    0.17    0.05
   6   4   7    0.25    0.06
   7   4   7    0.03    0.05
  -9   5   7    0.40    0.10
   8  -5  -7    0.05    0.05
  -8   5   7    0.11    0.07
   7  -5  -7    0.34    0.07
  -7   5   7    0.37    0.06
   6  -5  -7    0.33    0.07
  -6   5   7    0.31    0.05
   5  -5  -7    2.92    0.16
  -5   5   7    2.75    0.18
  -5   5   7    2.90    0.12
   4  -5  -7    5.02    0.22
  -4   5   7    4.83    0.23
  -4   5   7    5.19    0.17
   3  -5  -7   10.52    0.38
  -3   5   7   10.19    0.38
  -3   5   7    9.99    0.30
   2  -5  -7    0.65    0.08
  -2   5   7    0.84    0.09
  -2   5   7    0.70    0.06
   1  -5  -7    4.29    0.20
  -1   5   7    4.23    0.15
  -1   5   7    4.51    0.19
   0  -5  -7    3.90    0.18
   0   5   7    3.66    0.14
   0   5   7    4.28    0.17
  -1  -5  -7    0.06    0.05
   1   5   7    0.04    0.03
  -2  -5  -7    0.14    0.06
   2   5   7    0.09    0.04
  -3  -5  -7    0.10    0.06
   3   5   7    0.07    0.04
  -4  -5  -7    0.31    0.07
   4   5   7    0.18    0.05
   5   5   7    0.30    0.06
   6   5   7    0.14    0.06
   8  -6  -7   -0.02    0.05
   7  -6  -7    0.02    0.05
  -7   6   7    0.00    0.04
   6  -6  -7    0.06    0.05
  -6   6   7   -0.02    0.04
   5  -6  -7    2.15    0.14
  -5   6   7    2.26    0.11
  -5   6   7    1.97    0.15
   4  -6  -7    0.02    0.04
  -4   6   7    0.00    0.03
  -4   6   7    0.03    0.05
   3  -6  -7    0.22    0.06
  -3   6   7    0.20    0.04
  -3   6   7    0.18    0.06
   2  -6  -7    0.19    0.05
  -2   6   7    0.08    0.03
  -2   6   7    0.21    0.06
   1  -6  -7    0.29    0.06
  -1   6   7    0.26    0.05
  -1   6   7    0.29    0.05
   0  -6  -7    0.02    0.05
   0   6   7   -0.01    0.03
  -1  -6  -7    0.01    0.05
   1   6   7    0.01    0.03
  -2  -6  -7    0.45    0.08
   2   6   7    0.61    0.07
  -3  -6  -7    0.38    0.08
   3   6   7    0.34    0.06
  -4  -6  -7    0.11    0.07
   4   6   7    0.03    0.04
   5   6   7    0.45    0.07
   7  -7  -7    0.09    0.06
  -7   7   7    0.06    0.04
   6  -7  -7    0.08    0.05
  -6   7   7    0.09    0.04
  -6   7   7    0.09    0.07
   5  -7  -7    0.68    0.09
  -5   7   7    0.60    0.10
  -5   7   7    0.60    0.07
   4  -7  -7    2.68    0.16
  -4   7   7    2.70    0.13
  -4   7   7    2.77    0.18
   3  -7  -7    0.08    0.05
  -3   7   7    0.03    0.04
  -3   7   7    0.06    0.06
   2  -7  -7    0.26    0.06
  -2   7   7    0.25    0.05
  -2   7   7    0.17    0.06
   1  -7  -7    1.57    0.12
  -1   7   7    1.47    0.09
   0  -7  -7   -0.04    0.05
   0   7   7   -0.04    0.03
  -1  -7  -7    0.09    0.06
   1   7   7    0.10    0.04
  -2  -7  -7    0.72    0.10
   2   7   7    0.60    0.07
  -3  -7  -7    0.64    0.10
   3   7   7    0.64    0.08
  -4  -7  -7    0.28    0.08
   4   7   7    0.24    0.06
   7  -8  -7    0.13    0.06
  -7   8   7    0.08    0.05
   6  -8  -7    0.15    0.06
  -6   8   7    0.06    0.07
  -6   8   7    0.12    0.05
   5  -8  -7    1.42    0.12
  -5   8   7    1.07    0.14
  -5   8   7    1.31    0.09
   4  -8  -7    0.55    0.09
  -4   8   7    0.73    0.11
  -4   8   7    0.67    0.07
   3  -8  -7    0.87    0.10
  -3   8   7    0.92    0.12
  -3   8   7    0.94    0.08
   2  -8  -7    0.45    0.08
  -2   8   7    0.40    0.06
   1  -8  -7    0.20    0.06
  -1   8   7    0.14    0.05
   0  -8  -7    0.14    0.06
   0   8   7    0.06    0.04
  -1  -8  -7    0.47    0.09
   1   8   7    0.46    0.06
  -2  -8  -7    0.15    0.07
   2   8   7    0.20    0.05
  -3  -8  -7    0.23    0.07
   3   8   7    0.23    0.06
  -4  -8  -7    0.17    0.07
   6  -9  -7    0.07    0.06
  -6   9   7    0.00    0.05
   5  -9  -7    0.46    0.09
  -5   9   7    0.47    0.11
  -5   9   7    0.67    0.08
   4  -9  -7    0.13    0.06
  -4   9   7    0.12    0.05
  -4   9   7    0.15    0.08
   3  -9  -7    0.45    0.08
  -3   9   7    0.38    0.06
   2  -9  -7    0.07    0.06
  -2   9   7    0.00    0.04
   1  -9  -7    0.10    0.06
  -1   9   7    0.05    0.04
   0  -9  -7    0.08    0.06
   0   9   7    0.06    0.04
  -1  -9  -7    0.21    0.07
   1   9   7    0.12    0.05
  -2  -9  -7    0.11    0.07
   2   9   7    0.07    0.05
  -2 -12   8   -0.24    0.09
  -4 -11   8   -0.18    0.11
  -3 -11   8    0.01    0.11
  -2 -11   8   -0.11    0.10
   1 -11   8    0.46    0.09
   2 -11   8    0.19    0.08
  -3  11  -8    0.13    0.05
   3 -11   8    0.03    0.07
  -4  11  -8    0.55    0.08
  -5 -10   8    0.25    0.12
  -4 -10   8    0.29    0.12
  -3 -10   8    0.23    0.11
  -2 -10   8    0.14    0.10
  -1 -10   8    0.19    0.10
   0 -10   8    1.22    0.12
   1 -10   8    0.64    0.10
  -2  10  -8    1.58    0.10
   2 -10   8    1.52    0.13
  -3  10  -8    0.62    0.08
   3 -10   8    0.60    0.10
  -4  10  -8    1.22    0.10
   4 -10   8    1.37    0.15
  -5  10  -8    0.39    0.07
   5 -10   8    0.52    0.10
  -6  -9   8   -0.02    0.10
  -5  -9   8    0.36    0.12
  -4  -9   8    0.43    0.12
  -3  -9   8   -0.12    0.08
  -2  -9   8    1.44    0.15
  -1  -9   8    0.35    0.07
  -1  -9   8    0.26    0.09
   0  -9   8    1.34    0.12
  -1   9  -8    1.96    0.10
   1  -9   8    1.90    0.14
  -2   9  -8    1.51    0.10
   2  -9   8    1.62    0.13
  -3   9  -8    0.53    0.07
   3  -9   8    0.44    0.09
  -4   9  -8    0.85    0.09
   4  -9   8    0.74    0.11
  -5   9  -8    0.04    0.04
   5  -9   8    0.03    0.07
  -6   9  -8    0.21    0.06
   6  -9   8    0.42    0.09
  -7  -8   8    0.05    0.10
  -6  -8   8    0.04    0.09
  -5  -8   8    0.13    0.09
  -4  -8   8    0.18    0.09
  -3  -8   8    0.16    0.08
  -2  -8   8    0.52    0.08
  -2  -8   8    0.61    0.10
  -1  -8   8    2.72    0.16
  -1  -8   8    2.88    0.19
   0  -8   8    0.41    0.08
   0  -8   8    0.41    0.08
  -1   8  -8    2.94    0.12
   1  -8   8    2.77    0.17
  -2   8  -8    2.03    0.11
   2  -8   8    1.90    0.14
  -3   8  -8    0.86    0.08
   3  -8   8    0.78    0.10
  -4   8  -8    0.09    0.05
   4  -8   8    0.20    0.07
  -5   8  -8    0.30    0.06
   5  -8   8    0.41    0.09
  -6   8  -8    0.45    0.07
   6  -8   8    0.50    0.10
  -8  -7   8    0.26    0.11
  -7  -7   8    0.06    0.09
  -6  -7   8    0.09    0.08
  -5  -7   8   -0.08    0.06
  -4  -7   8    0.77    0.12
  -3  -7   8    1.05    0.10
  -3  -7   8    0.82    0.12
  -2  -7   8    4.76    0.20
  -2  -7   8    4.64    0.24
  -1  -7   8    8.44    0.33
  -1  -7   8    8.21    0.31
   0   7  -8    0.59    0.05
   0  -7   8    0.60    0.08
   0  -7   8    0.53    0.08
  -1   7  -8    5.27    0.18
   1  -7   8    5.19    0.23
  -2   7  -8    1.58    0.09
   2  -7   8    1.51    0.12
  -3   7  -8    0.39    0.06
   3  -7   8    0.48    0.08
  -4   7  -8    0.23    0.05
   4  -7   8    0.24    0.07
  -5   7  -8    0.17    0.06
   5  -7   8    0.20    0.07
  -6   7  -8    0.03    0.05
   6  -7   8   -0.01    0.06
  -7   7  -8    0.10    0.06
   7  -7   8    0.15    0.08
  -8  -6   8    0.52    0.12
  -7  -6   8    0.06    0.07
  -6  -6   8    0.04    0.06
  -5  -6   8    0.07    0.06
  -4  -6   8    0.06    0.06
  -4  -6   8    0.07    0.05
  -3  -6   8    0.45    0.07
  -3  -6   8    0.51    0.09
  -2  -6   8   11.02    0.41
  -2  -6   8   11.14    0.38
  -1  -6   8   10.07    0.37
  -1  -6   8    9.18    0.33
   0   6  -8    0.57    0.05
   0  -6   8    0.45    0.08
   0  -6   8    0.44    0.07
  -1   6  -8    0.03    0.03
   1  -6   8    0.15    0.06
  -2   6  -8    0.98    0.07
   2  -6   8    1.17    0.11
  -3   6  -8   -0.02    0.03
   3  -6   8    0.03    0.05
  -4   6  -8    0.07    0.04
   4  -6   8    0.02    0.06
  -5   6  -8    0.05    0.04
   5  -6   8   -0.01    0.05
  -6   6  -8    0.33    0.07
   6  -6   8    0.38    0.08
  -7   6  -8    0.11    0.05
   7  -6   8    0.13    0.07
   8  -6   8    0.29    0.08
  -9  -5   8   -0.11    0.08
  -8  -5   8    0.16    0.09
  -7  -5   8    0.03    0.07
  -6  -5   8    0.03    0.06
  -5  -5   8    0.47    0.09
  -5  -5   8    0.45    0.06
  -4  -5   8    0.38    0.06
  -4  -5   8    0.37    0.08
  -3  -5   8    0.70    0.09
  -3  -5   8    0.96    0.09
  -2  -5   8    0.07    0.05
  -2  -5   8   -0.02    0.04
  -1  -5   8    1.37    0.11
  -1  -5   8    1.28    0.10
   0   5  -8    5.34    0.17
   0  -5   8    5.59    0.22
   0  -5   8    5.34    0.21
  -1   5  -8    1.03    0.06
   1  -5   8    1.08    0.10
  -2   5  -8    0.69    0.06
   2  -5   8    0.82    0.09
  -3   5  -8    0.67    0.07
   3  -5   8    0.68    0.09
  -4   5  -8    1.57    0.10
   4  -5   8    1.71    0.13
   5  -5   8    0.56    0.09
   6  -5   8    0.79    0.10
   7  -5   8    0.13    0.07
  -8   5  -8    0.04    0.05
   8  -5   8    0.05    0.06
  -9  -4   8   -0.10    0.07
  -8  -4   8    0.14    0.08
  -7  -4   8   -0.03    0.05
  -6  -4   8   -0.01    0.04
  -5  -4   8    0.28    0.07
  -5  -4   8    0.29    0.05
  -4  -4   8    0.02    0.04
  -4  -4   8    0.04    0.05
  -3  -4   8    0.46    0.07
  -3  -4   8    0.49    0.06
  -2  -4   8    5.38    0.23
  -2  -4   8    5.44    0.21
   1   4  -8    4.94    0.14
  -1  -4   8    5.09    0.20
  -1  -4   8    5.34    0.21
   0   4  -8    0.02    0.02
   0  -4   8    0.07    0.03
   0  -4   8    0.11    0.05
  -1   4  -8    1.96    0.09
   1  -4   8    1.77    0.09
   2  -4   8    6.94    0.21
   2  -4   8    6.80    0.26
   3  -4   8    0.04    0.05
   3  -4   8   -0.03    0.03
   4  -4   8    8.31    0.26
   4  -4   8    7.89    0.30
   5  -4   8    1.38    0.09
   5  -4   8    1.30    0.11
   6  -4   8    0.12    0.05
   6  -4   8    0.18    0.06
   7  -4   8    0.00    0.04
   7  -4   8    0.03    0.06
   8  -4   8    0.02    0.05
 -10  -3   8   -0.01    0.09
  -9  -3   8    0.09    0.08
  -8  -3   8    1.24    0.15
  -7  -3   8    0.05    0.06
  -6  -3   8    0.25    0.05
  -5  -3   8    0.87    0.08
  -4  -3   8    1.71    0.10
  -3  -3   8    4.46    0.18
  -2  -3   8    9.41    0.32
   1   3  -8    3.03    0.09
  -1  -3   8    3.06    0.14
   1  -3   8    2.41    0.09
   1  -3   8    2.13    0.12
   2  -3   8    0.90    0.09
   2  -3   8    0.97    0.06
   3  -3   8    2.46    0.14
   3  -3   8    2.34    0.10
   4  -3   8    8.64    0.27
   4  -3   8    8.31    0.31
   5  -3   8    0.81    0.09
   5  -3   8    0.87    0.08
   6  -3   8    0.14    0.06
   6  -3   8    0.25    0.05
   7  -3   8    0.27    0.06
   7  -3   8    0.45    0.08
   8  -3   8   -0.01    0.05
 -10  -2   8    0.12    0.09
  -9  -2   8    0.11    0.07
  -8  -2   8    1.11    0.14
  -7  -2   8    0.28    0.06
  -6  -2   8    1.08    0.09
  -5  -2   8    1.42    0.10
  -4  -2   8    0.03    0.04
  -3  -2   8    1.23    0.08
  -2  -2   8    0.09    0.04
  -1  -2   8    1.55    0.09
  -1  -2   8    1.65    0.05
   0  -2   8    5.49    0.16
   0  -2   8    5.76    0.21
   1  -2   8   16.19    0.52
   1  -2   8   16.78    0.44
   2  -2   8    0.64    0.05
   2  -2   8    0.71    0.08
   3  -2   8    0.04    0.05
   3  -2   8   -0.01    0.03
   4  -2   8    1.05    0.08
   4  -2   8    1.00    0.09
   5  -2   8    0.10    0.05
   5  -2   8    0.04    0.03
   6  -2   8    0.09    0.05
   6  -2   8    0.06    0.05
   7  -2   8    0.58    0.08
   8  -2   8    0.03    0.05
 -10  -1   8    0.31    0.09
  -8  -1   8    0.06    0.05
  -7  -1   8    0.43    0.07
  -6  -1   8    0.59    0.08
  -5  -1   8    0.74    0.08
  -4  -1   8   -0.02    0.03
  -3  -1   8    1.99    0.11
   2   1  -8    3.03    0.14
  -2  -1   8    3.23    0.14
   1   1  -8   21.20    0.66
  -1  -1   8   20.56    0.54
  -1  -1   8   21.26    0.65
   0   1  -8    3.80    0.15
   0  -1   8    3.67    0.12
   0  -1   8    3.84    0.16
  -1   1  -8    0.10    0.03
   1  -1   8    0.05    0.02
   1  -1   8    0.12    0.04
  -2   1  -8    0.03    0.02
   2  -1   8   -0.01    0.04
   2  -1   8    0.02    0.02
   3  -1   8    0.03    0.03
   3  -1   8    0.00    0.05
   4  -1   8   11.79    0.39
   4  -1   8   10.90    0.34
   5  -1   8    0.60    0.08
   5  -1   8    0.54    0.07
   6  -1   8    0.09    0.05
   7  -1   8    0.43    0.07
   8  -1   8    0.01    0.05
  -9   0   8    0.00    0.05
  -8   0   8    0.12    0.06
  -7   0   8    1.03    0.11
  -6   0   8    0.72    0.09
  -5   0   8    0.80    0.09
  -4   0   8    0.10    0.05
   3   0  -8    9.73    0.34
  -3   0   8    9.57    0.25
   2   0  -8    8.66    0.30
  -2   0   8    8.78    0.30
  -2   0   8    8.47    0.23
   1   0  -8   16.88    0.53
  -1   0   8   17.18    0.53
  -1   0   8   16.15    0.44
   0   0  -8    3.37    0.14
   0   0   8    3.27    0.11
   0   0   8    3.36    0.14
  -1   0  -8   -0.02    0.02
   1   0   8    0.05    0.03
   1   0   8   -0.02    0.02
  -2   0  -8   15.43    0.48
   2   0   8   14.78    0.48
   2   0   8   15.33    0.42
   3   0   8   -0.06    0.04
   3   0   8    0.05    0.04
   4   0   8    5.33    0.21
   4   0   8    5.21    0.19
   5   0   8    0.53    0.07
   6   0   8    0.43    0.07
   7   0   8    0.34    0.07
   8   0   8    0.11    0.05
 -10   1   8    0.67    0.11
  -9   1   8   -0.05    0.06
  -8   1   8    0.45    0.09
  -7   1   8    0.07    0.06
  -6   1   8    0.01    0.05
   5  -1  -8    2.37    0.13
  -5   1   8    2.18    0.14
  -4   1   8    3.35    0.10
  -4   1   8    2.54    0.14
   3  -1  -8    5.38    0.22
  -3   1   8    5.43    0.16
   2  -1  -8    7.48    0.27
  -2   1   8    7.52    0.21
  -2   1   8    7.08    0.27
   1  -1  -8    2.50    0.12
  -1   1   8    2.54    0.09
  -1   1   8    2.45    0.12
   0  -1  -8    0.93    0.07
   0   1   8    0.90    0.07
   0   1   8    0.86    0.05
  -1  -1  -8    0.02    0.03
   1   1   8    0.05    0.03
   1   1   8    0.00    0.03
  -2  -1  -8    0.61    0.06
   2   1   8    0.60    0.06
   2   1   8    0.57    0.06
  -3  -1  -8    0.62    0.06
   3   1   8    0.68    0.06
   3   1   8    0.70    0.07
   4   1   8    0.12    0.04
   5   1   8    0.53    0.07
   6   1   8    0.18    0.05
   7   1   8    0.24    0.06
 -10   2   8    0.43    0.10
  -9   2   8    0.07    0.07
  -8   2   8    0.52    0.10
  -7   2   8    0.00    0.06
   6  -2  -8    0.06    0.05
  -6   2   8    0.13    0.06
   5  -2  -8    1.61    0.11
  -5   2   8    1.53    0.07
  -5   2   8    1.56    0.11
   4  -2  -8    0.16    0.05
  -4   2   8    0.09    0.02
  -4   2   8    0.15    0.05
   3  -2  -8    0.00    0.03
  -3   2   8   -0.01    0.02
  -3   2   8    0.02    0.04
   2  -2  -8    0.28    0.05
  -2   2   8    0.32    0.05
  -2   2   8    0.32    0.03
   1  -2  -8    3.65    0.16
  -1   2   8    3.85    0.17
  -1   2   8    3.95    0.13
   0  -2  -8    0.08    0.04
   0   2   8    0.10    0.04
   0   2   8    0.03    0.03
  -1  -2  -8    2.55    0.13
   1   2   8    2.73    0.12
   1   2   8    2.71    0.11
  -2  -2  -8    0.17    0.04
   2   2   8    0.21    0.04
   2   2   8    0.18    0.04
  -3  -2  -8    1.27    0.09
   3   2   8    1.00    0.08
   4   2   8    0.27    0.05
   5   2   8    0.84    0.09
   6   2   8    0.58    0.08
   7   2   8    0.01    0.05
 -10   3   8    0.21    0.09
  -9   3   8    0.05    0.07
  -8   3   8    0.00    0.06
   7  -3  -8    0.15    0.06
  -7   3   8    0.06    0.06
   6  -3  -8    0.84    0.09
  -6   3   8    1.04    0.12
   5  -3  -8    1.11    0.10
  -5   3   8    1.19    0.10
  -5   3   8    1.15    0.07
   4  -3  -8    7.15    0.28
  -4   3   8    6.88    0.21
  -4   3   8    7.15    0.29
   3  -3  -8    0.51    0.07
  -3   3   8    0.56    0.05
  -3   3   8    0.50    0.07
   2  -3  -8    0.24    0.06
  -2   3   8    0.32    0.04
  -2   3   8    0.35    0.06
   1  -3  -8    3.13    0.15
  -1   3   8    3.09    0.12
  -1   3   8    3.21    0.15
   0  -3  -8    0.53    0.07
   0   3   8    0.61    0.07
   0   3   8    0.60    0.05
  -1  -3  -8    0.21    0.05
   1   3   8    0.17    0.04
   1   3   8    0.13    0.03
  -2  -3  -8    6.65    0.25
   2   3   8    6.70    0.22
  -3  -3  -8    0.32    0.06
   3   3   8    0.30    0.05
   4   3   8    0.75    0.08
   5   3   8    0.53    0.07
   6   3   8    0.68    0.08
   7   3   8    0.00    0.04
  -9   4   8    0.02    0.07
  -8   4   8   -0.01    0.06
   7  -4  -8    0.30    0.07
  -7   4   8    0.31    0.08
   6  -4  -8    0.02    0.05
  -6   4   8    0.01    0.03
  -6   4   8    0.07    0.06
   5  -4  -8    2.75    0.16
  -5   4   8    3.13    0.12
  -5   4   8    3.03    0.18
   4  -4  -8   11.60    0.42
  -4   4   8   11.86    0.34
  -4   4   8   11.82    0.43
   3  -4  -8    1.44    0.11
  -3   4   8    1.30    0.11
  -3   4   8    1.41    0.08
   2  -4  -8    0.20    0.06
  -2   4   8    0.24    0.05
  -2   4   8    0.19    0.04
   1  -4  -8    0.63    0.08
  -1   4   8    0.74    0.06
  -1   4   8    0.77    0.08
   0  -4  -8    0.05    0.05
   0   4   8    0.05    0.04
   0   4   8    0.07    0.03
  -1  -4  -8    0.96    0.09
   1   4   8    0.86    0.07
  -2  -4  -8    1.84    0.12
   2   4   8    1.66    0.10
  -3  -4  -8    0.08    0.05
   3   4   8    0.07    0.04
   4   4   8    1.34    0.10
   5   4   8   -0.02    0.04
   6   4   8    0.05    0.05
   8  -5  -8    0.05    0.06
  -8   5   8    0.03    0.06
   7  -5  -8    0.74    0.10
  -7   5   8    0.84    0.12
   6  -5  -8   -0.01    0.04
  -6   5   8    0.04    0.04
  -6   5   8    0.02    0.06
   5  -5  -8    1.60    0.12
  -5   5   8    1.74    0.09
  -5   5   8    1.64    0.13
   4  -5  -8    2.08    0.13
  -4   5   8    1.92    0.14
  -4   5   8    1.73    0.09
   3  -5  -8    2.01    0.13
  -3   5   8    2.18    0.10
  -3   5   8    2.01    0.14
   2  -5  -8    2.06    0.13
  -2   5   8    2.02    0.13
  -2   5   8    1.85    0.09
   1  -5  -8    0.02    0.05
  -1   5   8    0.03    0.04
  -1   5   8    0.04    0.03
   0  -5  -8    2.08    0.13
   0   5   8    1.94    0.10
  -1  -5  -8    0.06    0.05
   1   5   8    0.10    0.04
  -2  -5  -8    1.22    0.11
   2   5   8    1.43    0.09
  -3  -5  -8    0.79    0.09
   3   5   8    0.73    0.08
  -4  -5  -8    0.16    0.06
   4   5   8    0.14    0.05
   5   5   8   -0.02    0.04
   6   5   8    0.00    0.05
   8  -6  -8    0.10    0.06
  -8   6   8    0.14    0.08
   7  -6  -8    0.30    0.08
  -7   6   8    0.28    0.09
   6  -6  -8    0.16    0.06
  -6   6   8    0.09    0.04
  -6   6   8    0.16    0.07
   5  -6  -8   -0.01    0.04
  -5   6   8    0.01    0.05
  -5   6   8    0.01    0.03
   4  -6  -8    0.09    0.05
  -4   6   8    0.04    0.06
  -4   6   8    0.05    0.03
   3  -6  -8    0.13    0.05
  -3   6   8    0.18    0.04
  -3   6   8    0.23    0.07
   2  -6  -8    1.58    0.12
  -2   6   8    1.76    0.12
  -2   6   8    1.66    0.09
   1  -6  -8    0.71    0.09
  -1   6   8    0.76    0.08
  -1   6   8    0.79    0.07
   0  -6  -8    1.62    0.12
   0   6   8    1.55    0.09
  -1  -6  -8    1.78    0.13
   1   6   8    1.60    0.10
  -2  -6  -8    0.18    0.06
   2   6   8    0.08    0.05
  -3  -6  -8    0.16    0.06
   3   6   8    0.18    0.05
  -4  -6  -8    0.16    0.07
   4   6   8    0.12    0.05
   5   6   8    0.21    0.06
   8  -7  -8    0.16    0.07
   7  -7  -8    0.03    0.05
  -7   7   8    0.05    0.07
   6  -7  -8    0.53    0.09
  -6   7   8    0.56    0.11
  -6   7   8    0.51    0.07
   5  -7  -8    0.67    0.10
  -5   7   8    0.84    0.08
  -5   7   8    0.68    0.11
   4  -7  -8    1.25    0.12
  -4   7   8    1.36    0.09
  -4   7   8    1.50    0.14
   3  -7  -8    0.17    0.06
  -3   7   8    0.23    0.05
  -3   7   8    0.23    0.07
   2  -7  -8    0.54    0.08
  -2   7   8    0.51    0.06
  -2   7   8    0.62    0.09
   1  -7  -8    2.25    0.15
  -1   7   8    2.24    0.12
   0  -7  -8    0.21    0.07
   0   7   8    0.15    0.04
  -1  -7  -8    1.04    0.11
   1   7   8    0.99    0.09
  -2  -7  -8    0.11    0.06
   2   7   8    0.07    0.05
  -3  -7  -8    0.21    0.07
   3   7   8    0.18    0.05
  -4  -7  -8    0.11    0.06
   4   7   8    0.07    0.05
   6  -8  -8    0.15    0.06
  -6   8   8    0.06    0.08
  -6   8   8    0.02    0.05
   5  -8  -8    0.40    0.08
  -5   8   8    0.36    0.06
  -5   8   8    0.40    0.10
   4  -8  -8    0.15    0.06
  -4   8   8    0.16    0.05
  -4   8   8    0.07    0.07
   3  -8  -8    0.86    0.10
  -3   8   8    0.88    0.09
   2  -8  -8    0.48    0.08
  -2   8   8    0.41    0.06
   1  -8  -8    1.78    0.14
  -1   8   8    1.92    0.11
   0  -8  -8    0.76    0.10
   0   8   8    0.58    0.07
  -1  -8  -8    0.30    0.08
   1   8   8    0.18    0.05
  -2  -8  -8    0.07    0.06
   2   8   8   -0.04    0.04
  -3  -8  -8    0.08    0.06
   3   8   8   -0.03    0.04
  -5   9   8    0.14    0.05
  -5   9   8    0.17    0.09
   4  -9  -8    0.11    0.06
  -4   9   8    0.09    0.05
   3  -9  -8    0.75    0.10
  -3   9   8    0.58    0.08
   2  -9  -8    0.01    0.05
  -2   9   8    0.03    0.04
   1  -9  -8    0.07    0.06
  -1   9   8    0.07    0.04
   0  -9  -8    0.13    0.06
   0   9   8    0.03    0.04
   1   9   8    0.80    0.09
  -3 -11   9   -0.18    0.10
  -2 -11   9    0.20    0.11
   1 -11   9    0.05    0.07
   2 -11   9    0.37    0.09
   3 -11   9    0.14    0.08
  -5 -10   9   -0.05    0.11
  -4 -10   9   -0.08    0.10
  -3 -10   9   -0.11    0.09
  -2 -10   9    0.59    0.13
   0 -10   9    0.35    0.08
   1 -10   9    0.18    0.08
   2 -10   9    0.07    0.07
   3 -10   9    0.07    0.07
  -4  10  -9    0.17    0.06
   4 -10   9    0.37    0.10
  -5  10  -9    0.28    0.07
  -6  -9   9   -0.20    0.09
  -5  -9   9   -0.18    0.08
  -4  -9   9   -0.03    0.09
  -3  -9   9    0.03    0.09
  -2  -9   9    0.18    0.09
  -1  -9   9    0.84    0.10
  -1  -9   9    0.85    0.12
   0  -9   9   -0.04    0.06
   1  -9   9    0.14    0.07
   2  -9   9    0.16    0.07
  -3   9  -9    0.14    0.05
   3  -9   9    0.07    0.06
  -4   9  -9    0.03    0.04
   4  -9   9    0.06    0.07
  -5   9  -9    0.33    0.07
   5  -9   9    0.26    0.09
  -6   9  -9    0.12    0.06
  -7  -8   9   -0.12    0.08
  -6  -8   9   -0.03    0.08
  -5  -8   9    0.08    0.09
  -4  -8   9   -0.17    0.06
  -3  -8   9    1.00    0.13
  -2  -8   9    5.19    0.27
  -2  -8   9    5.36    0.23
  -1  -8   9    1.42    0.12
  -1  -8   9    1.35    0.13
   0  -8   9   -0.02    0.06
   1  -8   9    0.22    0.07
  -2   8  -9    0.23    0.05
   2  -8   9    0.18    0.07
  -3   8  -9    2.77    0.13
   3  -8   9    2.64    0.17
  -4   8  -9    0.09    0.04
   4  -8   9    0.15    0.07
  -5   8  -9    0.07    0.05
   5  -8   9    0.14    0.07
  -6   8  -9    0.28    0.07
   6  -8   9    0.39    0.10
  -8  -7   9    0.02    0.10
  -7  -7   9   -0.12    0.07
  -6  -7   9    0.14    0.09
  -5  -7   9    0.44    0.10
  -4  -7   9    0.10    0.07
  -3  -7   9    5.74    0.27
  -3  -7   9    5.05    0.22
  -2  -7   9    7.63    0.33
  -2  -7   9    7.58    0.29
  -1  -7   9   -0.04    0.06
  -1  -7   9   -0.05    0.05
   0  -7   9    0.19    0.07
  -1   7  -9    4.06    0.15
   1  -7   9    3.99    0.20
  -2   7  -9    1.05    0.07
   2  -7   9    1.06    0.11
  -3   7  -9    0.53    0.07
   3  -7   9    0.58    0.09
  -4   7  -9    0.48    0.07
   4  -7   9    0.39    0.08
  -5   7  -9   -0.04    0.04
   5  -7   9    0.02    0.06
  -6   7  -9    0.08    0.05
   6  -7   9    0.08    0.07
  -7   7  -9    0.12    0.06
   7  -7   9    0.25    0.08
  -8  -6   9    0.23    0.10
  -7  -6   9    0.02    0.07
  -6  -6   9    0.26    0.08
  -5  -6   9    1.22    0.14
  -4  -6   9    0.77    0.11
  -4  -6   9    0.67    0.08
  -3  -6   9    1.53    0.14
  -3  -6   9    1.81    0.11
  -2  -6   9    1.25    0.12
  -2  -6   9    1.13    0.10
  -1  -6   9    1.58    0.13
  -1  -6   9    1.58    0.12
   0  -6   9    2.40    0.14
   0  -6   9    2.29    0.14
  -1   6  -9    1.52    0.08
   1  -6   9    1.40    0.12
  -2   6  -9    0.24    0.05
   2  -6   9    0.23    0.07
  -3   6  -9   -0.04    0.03
   3  -6   9    0.08    0.06
  -4   6  -9   -0.03    0.03
   4  -6   9   -0.08    0.05
  -5   6  -9    0.00    0.04
   5  -6   9    0.00    0.06
  -6   6  -9    0.07    0.05
   6  -6   9    0.22    0.07
  -7   6  -9    0.19    0.06
   7  -6   9    0.20    0.08
  -9  -5   9    0.00    0.08
  -8  -5   9    0.12    0.08
  -7  -5   9    0.38    0.09
  -6  -5   9    0.47    0.10
  -5  -5   9    0.11    0.06
  -5  -5   9    0.06    0.05
  -4  -5   9    0.02    0.05
  -4  -5   9    0.08    0.04
  -3  -5   9   -0.02    0.05
  -3  -5   9    0.01    0.04
  -2  -5   9    0.07    0.05
  -2  -5   9    0.00    0.05
  -1  -5   9    3.43    0.16
  -1  -5   9    3.28    0.17
   0  -5   9    9.30    0.34
   0  -5   9    9.76    0.34
  -1   5  -9    0.72    0.06
   1  -5   9    0.69    0.09
  -2   5  -9    0.02    0.03
   2  -5   9    0.00    0.05
  -3   5  -9    1.14    0.09
   3  -5   9    1.13    0.11
   4  -5   9    2.17    0.14
   5  -5   9    0.06    0.06
   6  -5   9    0.19    0.07
   7  -5   9    0.69    0.10
   8  -5   9    0.09    0.07
  -9  -4   9    0.07    0.08
  -8  -4   9    0.06    0.07
  -7  -4   9    0.10    0.06
  -6  -4   9    0.19    0.06
  -6  -4   9    0.10    0.05
  -5  -4   9    0.01    0.04
  -5  -4   9    0.07    0.05
  -4  -4   9    5.42    0.25
  -4  -4   9    5.39    0.21
  -3  -4   9    0.79    0.08
  -2  -4   9    1.95    0.11
  -1  -4   9    5.10    0.21
  -1  -4   9    4.85    0.20
   0   4  -9    3.21    0.11
   0  -4   9    3.44    0.16
   0  -4   9    3.62    0.16
  -1   4  -9    1.50    0.08
   1  -4   9    1.57    0.12
   2  -4   9    0.02    0.03
   2  -4   9   -0.01    0.05
   3  -4   9    2.01    0.14
   3  -4   9    2.25    0.10
   4  -4   9    1.20    0.11
   4  -4   9    1.18    0.08
   5  -4   9    1.35    0.12
   5  -4   9    1.29    0.09
   6  -4   9    0.06    0.06
   6  -4   9    0.05    0.04
   7  -4   9    0.49    0.07
   7  -4   9    0.43    0.09
  -9  -3   9    0.08    0.08
  -8  -3   9    0.56    0.11
  -7  -3   9    0.08    0.06
  -7  -3   9    0.01    0.05
  -6  -3   9    0.22    0.05
  -5  -3   9    0.11    0.04
  -4  -3   9    7.55    0.28
  -3  -3   9    0.73    0.07
  -2  -3   9    2.49    0.12
  -1  -3   9   13.00    0.43
   1  -3   9    0.70    0.08
   1  -3   9    0.62    0.05
   2  -3   9   11.08    0.39
   2  -3   9   11.33    0.32
   3  -3   9    1.21    0.07
   3  -3   9    1.00    0.10
   4  -3   9   -0.08    0.04
   4  -3   9   -0.01    0.03
   5  -3   9    0.28    0.05
   5  -3   9    0.21    0.07
   6  -3   9    0.90    0.09
   6  -3   9    0.87    0.10
   7  -3   9    0.34    0.07
 -10  -2   9    1.20    0.16
  -9  -2   9    0.14    0.08
  -7  -2   9    0.07    0.05
  -6  -2   9    0.60    0.08
  -5  -2   9    0.30    0.06
  -4  -2   9    1.48    0.10
  -3  -2   9    6.25    0.24
  -2  -2   9    4.32    0.18
   0  -2   9    2.28    0.08
   0  -2   9    2.36    0.12
   1  -2   9    1.73    0.11
   1  -2   9    1.69    0.07
   2  -2   9    2.00    0.12
   2  -2   9    1.66    0.09
   3  -2   9    0.53    0.08
   3  -2   9    0.49    0.05
   4  -2   9    0.75    0.09
   4  -2   9    0.72    0.07
   5  -2   9    0.46    0.06
   5  -2   9    0.54    0.08
   6  -2   9    0.91    0.09
   7  -2   9    0.55    0.08
 -10  -1   9    0.46    0.10
  -8  -1   9   -0.03    0.05
  -7  -1   9    0.11    0.05
  -6  -1   9    0.91    0.10
  -5  -1   9    1.64    0.11
  -4  -1   9    3.10    0.15
  -3  -1   9    1.07    0.09
   1   1  -9    0.55    0.06
  -1  -1   9    0.51    0.03
  -1  -1   9    0.51    0.06
   0   1  -9    0.64    0.06
   0  -1   9    0.73    0.07
   0  -1   9    0.61    0.04
  -1   1  -9    2.24    0.11
   1  -1   9    2.38    0.09
   1  -1   9    2.46    0.13
   2  -1   9   54.08    1.58
   2  -1   9   53.40    1.38
   3  -1   9    0.32    0.06
   3  -1   9    0.26    0.05
   4  -1   9    2.26    0.11
   4  -1   9    2.50    0.14
   5  -1   9    0.66    0.07
   5  -1   9    0.69    0.08
   6  -1   9   -0.02    0.04
   7  -1   9    0.22    0.06
  -9   0   9   -0.02    0.06
  -8   0   9    0.04    0.05
  -7   0   9    0.68    0.09
  -6   0   9    0.45    0.08
  -5   0   9    0.37    0.07
   4   0  -9   15.77    0.54
  -4   0   9   16.31    0.53
   2   0  -9    0.99    0.08
  -2   0   9    1.00    0.05
  -2   0   9    0.97    0.08
   1   0  -9    0.22    0.04
  -1   0   9    0.13    0.04
  -1   0   9    0.20    0.03
   0   0  -9    4.79    0.19
   0   0   9    4.93    0.19
   0   0   9    4.83    0.15
  -1   0  -9    2.66    0.12
   1   0   9    2.55    0.10
   1   0   9    2.44    0.13
  -2   0  -9   43.26    1.29
   2   0   9   43.02    1.12
   2   0   9   42.24    1.27
   3   0   9    3.69    0.15
   3   0   9    3.64    0.17
   4   0   9    1.30    0.10
   4   0   9    1.25    0.09
   5   0   9    0.63    0.08
   6   0   9    0.02    0.04
   7   0   9    0.01    0.05
 -10   1   9    0.01    0.07
  -9   1   9    0.08    0.07
  -8   1   9    0.05    0.06
  -7   1   9    0.31    0.08
  -6   1   9    0.31    0.07
   5  -1  -9    0.29    0.06
  -5   1   9    0.29    0.06
   4  -1  -9    3.09    0.16
  -4   1   9    3.04    0.16
   3  -1  -9    0.42    0.06
  -3   1   9    0.52    0.07
  -3   1   9    0.45    0.04
   2  -1  -9    3.09    0.15
  -2   1   9    3.18    0.10
  -2   1   9    3.15    0.15
   1  -1  -9    0.08    0.04
  -1   1   9    0.10    0.04
  -1   1   9    0.13    0.03
   0  -1  -9    2.98    0.14
   0   1   9    3.12    0.11
   0   1   9    3.05    0.14
  -1  -1  -9    4.48    0.18
   1   1   9    4.35    0.15
   1   1   9    4.47    0.18
  -2  -1  -9    0.32    0.05
   2   1   9    0.30    0.05
   2   1   9    0.28    0.05
   3   1   9    0.92    0.07
   3   1   9    0.91    0.08
   4   1   9    0.32    0.05
   5   1   9    0.29    0.06
   6   1   9    0.32    0.07
   7   1   9    0.06    0.05
 -10   2   9   -0.05    0.06
  -9   2   9    0.00    0.07
  -8   2   9    0.18    0.08
  -7   2   9    0.22    0.07
   6  -2  -9   -0.07    0.04
  -6   2   9   -0.05    0.05
   5  -2  -9    0.64    0.08
  -5   2   9    0.52    0.08
   4  -2  -9    1.65    0.11
  -4   2   9    1.37    0.11
   3  -2  -9    0.27    0.06
  -3   2   9    0.26    0.05
  -3   2   9    0.25    0.03
   2  -2  -9    0.39    0.06
  -2   2   9    0.53    0.07
  -2   2   9    0.49    0.04
   1  -2  -9    5.44    0.23
  -1   2   9    5.67    0.18
  -1   2   9    5.84    0.23
   0  -2  -9    2.78    0.14
   0   2   9    2.89    0.11
   0   2   9    2.83    0.14
  -1  -2  -9    0.94    0.08
   1   2   9    1.04    0.08
   1   2   9    0.98    0.07
  -2  -2  -9    1.73    0.10
   2   2   9    1.54    0.10
   2   2   9    1.79    0.09
   3   2   9    0.01    0.04
   4   2   9    0.00    0.04
   5   2   9    0.52    0.07
   6   2   9    0.24    0.06
   7   2   9   -0.01    0.05
  -9   3   9    0.12    0.08
  -8   3   9    0.23    0.08
   7  -3  -9   -0.01    0.05
  -7   3   9    0.01    0.06
   6  -3  -9    1.60    0.13
  -6   3   9    1.76    0.14
   5  -3  -9    4.02    0.20
  -5   3   9    3.88    0.20
   4  -3  -9    2.15    0.13
  -4   3   9    2.17    0.14
  -4   3   9    2.14    0.09
   3  -3  -9    6.04    0.25
  -3   3   9    5.97    0.25
  -3   3   9    5.90    0.18
   2  -3  -9    1.56    0.11
  -2   3   9    1.49    0.11
  -2   3   9    1.62    0.07
   1  -3  -9    0.21    0.05
  -1   3   9    0.33    0.06
  -1   3   9    0.28    0.04
   0  -3  -9    4.98    0.21
   0   3   9    5.31    0.21
   0   3   9    5.02    0.17
  -1  -3  -9    0.30    0.06
   1   3   9    0.30    0.05
   1   3   9    0.29    0.05
  -2  -3  -9    0.03    0.04
   2   3   9    0.03    0.04
  -3  -3  -9    0.32    0.06
   3   3   9    0.40    0.06
   4   3   9    0.20    0.05
   5   3   9    0.43    0.07
   6   3   9    0.05    0.05
  -9   4   9    0.04    0.07
  -8   4   9    0.13    0.08
   7  -4  -9    0.52    0.09
  -7   4   9    0.36    0.09
   6  -4  -9    2.94    0.17
  -6   4   9    3.11    0.19
   5  -4  -9    5.76    0.25
  -5   4   9    5.67    0.27
   4  -4  -9    0.24    0.06
  -4   4   9    0.23    0.07
  -4   4   9    0.24    0.04
   3  -4  -9    2.00    0.13
  -3   4   9    1.92    0.09
  -3   4   9    1.94    0.13
   2  -4  -9    1.59    0.11
  -2   4   9    1.65    0.11
  -2   4   9    1.56    0.08
   1  -4  -9    0.08    0.04
  -1   4   9    0.00    0.03
  -1   4   9   -0.03    0.03
   0  -4  -9    1.24    0.10
   0   4   9    1.20    0.09
   0   4   9    1.23    0.08
  -1  -4  -9    1.21    0.10
   1   4   9    1.03    0.08
  -2  -4  -9    0.06    0.05
   2   4   9    0.04    0.04
  -3  -4  -9    0.17    0.06
   3   4   9    0.03    0.04
   4   4   9    0.28    0.06
   5   4   9    0.28    0.07
   6   4   9   -0.06    0.04
   8  -5  -9    0.01    0.06
  -8   5   9    0.02    0.07
   7  -5  -9    0.50    0.09
  -7   5   9    0.64    0.11
   6  -5  -9    0.68    0.09
  -6   5   9    0.69    0.11
   5  -5  -9    0.22    0.06
  -5   5   9    0.22    0.04
  -5   5   9    0.17    0.07
   4  -5  -9    0.03    0.05
  -4   5   9   -0.04    0.03
  -4   5   9    0.00    0.05
   3  -5  -9    0.46    0.07
  -3   5   9    0.36    0.07
  -3   5   9    0.43    0.05
   2  -5  -9    1.24    0.11
  -2   5   9    1.06    0.10
  -2   5   9    1.08    0.07
   1  -5  -9    0.04    0.05
  -1   5   9    0.00    0.04
  -1   5   9    0.02    0.03
   0  -5  -9    0.27    0.06
   0   5   9    0.21    0.04
  -1  -5  -9    0.15    0.06
   1   5   9    0.11    0.04
  -2  -5  -9   -0.01    0.04
   2   5   9   -0.02    0.03
  -3  -5  -9    0.70    0.09
   3   5   9    0.60    0.07
   4   5   9    0.29    0.06
   5   5   9   -0.06    0.04
   8  -6  -9   -0.03    0.05
   7  -6  -9    0.31    0.08
  -7   6   9    0.30    0.09
   6  -6  -9    0.71    0.10
  -6   6   9    0.65    0.11
   5  -6  -9   -0.04    0.04
  -5   6   9    0.05    0.06
  -5   6   9   -0.04    0.03
   4  -6  -9    0.05    0.05
  -4   6   9   -0.03    0.05
  -4   6   9    0.05    0.04
   3  -6  -9    1.07    0.11
  -3   6   9    1.39    0.12
  -3   6   9    1.13    0.08
   2  -6  -9    0.11    0.05
  -2   6   9    0.06    0.05
  -2   6   9    0.00    0.03
   1  -6  -9    0.06    0.05
  -1   6   9    0.08    0.04
   0  -6  -9    0.36    0.07
   0   6   9    0.31    0.05
  -1  -6  -9    1.22    0.11
   1   6   9    1.17    0.09
  -2  -6  -9    0.88    0.10
   2   6   9    1.01    0.09
  -3  -6  -9    0.63    0.09
   3   6   9    0.63    0.08
   4   6   9    0.58    0.08
   7  -7  -9    0.53    0.09
   6  -7  -9    0.49    0.09
  -6   7   9    0.59    0.11
   5  -7  -9    0.26    0.07
  -5   7   9    0.36    0.09
  -5   7   9    0.21    0.05
   4  -7  -9    0.18    0.06
  -4   7   9    0.16    0.08
  -4   7   9    0.25    0.05
   3  -7  -9    0.70    0.09
  -3   7   9    0.65    0.07
  -3   7   9    0.70    0.10
   2  -7  -9    0.01    0.05
  -2   7   9    0.00    0.04
   1  -7  -9    0.22    0.07
  -1   7   9    0.14    0.04
   0  -7  -9    0.12    0.06
   0   7   9    0.11    0.04
  -1  -7  -9    0.30    0.07
   1   7   9    0.28    0.06
  -2  -7  -9    0.33    0.08
   2   7   9    0.20    0.05
  -3  -7  -9    0.30    0.07
   3   7   9    0.09    0.05
   5  -8  -9    0.72    0.10
  -5   8   9    0.63    0.08
  -5   8   9    0.68    0.12
   4  -8  -9    0.19    0.07
  -4   8   9    0.12    0.05
  -4   8   9    0.07    0.07
  -3   8   9    0.10    0.05
   2  -8  -9    0.18    0.06
  -2   8   9    0.16    0.05
   1  -8  -9    0.13    0.06
  -1   8   9    0.03    0.04
   0  -8  -9    0.09    0.06
   0   8   9    0.02    0.04
  -1  -8  -9    0.05    0.06
   1   8   9   -0.04    0.04
  -2  -8  -9    0.18    0.07
   2   8   9    0.05    0.05
  -4   9   9   -0.03    0.04
  -3   9   9   -0.02    0.04
  -2   9   9    0.09    0.05
  -1   9   9    0.75    0.09
  -3 -11  10   -0.07    0.11
   1 -11  10    0.33    0.09
   2 -11  10    0.86    0.12
  -5 -10  10   -0.15    0.10
  -4 -10  10    0.29    0.13
  -3 -10  10    0.09    0.11
  -2 -10  10    0.33    0.11
   0 -10  10    1.41    0.13
   1 -10  10    0.24    0.08
   2 -10  10    0.77    0.11
   3 -10  10    0.28    0.09
   4 -10  10    0.36    0.10
  -6  -9  10    0.00    0.10
  -5  -9  10    0.03    0.10
  -4  -9  10    0.05    0.09
  -3  -9  10    0.16    0.10
  -2  -9  10   -0.12    0.07
  -1  -9  10    0.91    0.11
   0  -9  10    1.01    0.11
   1  -9  10    0.66    0.10
   2  -9  10    0.26    0.08
   3  -9  10    0.10    0.08
  -4   9 -10    0.81    0.09
   4  -9  10    0.82    0.12
  -5   9 -10    0.47    0.08
   5  -9  10    0.66    0.11
  -7  -8  10   -0.08    0.09
  -6  -8  10    0.03    0.09
  -5  -8  10    0.04    0.09
  -4  -8  10    1.17    0.15
  -3  -8  10    0.93    0.13
  -2  -8  10    0.14    0.07
  -2  -8  10    0.06    0.07
  -1  -8  10    2.47    0.18
  -1  -8  10    2.66    0.16
   0  -8  10    1.22    0.12
   1  -8  10    0.14    0.07
   2  -8  10    0.22    0.08
  -3   8 -10    0.23    0.05
   3  -8  10    0.16    0.08
  -4   8 -10    0.09    0.05
   4  -8  10    0.14    0.07
  -5   8 -10    0.33    0.07
   5  -8  10    0.46    0.10
  -6   8 -10    0.39    0.08
  -7  -7  10    0.03    0.08
  -6  -7  10    0.07    0.08
  -5  -7  10    0.00    0.07
  -4  -7  10    4.77    0.26
  -3  -7  10    3.83    0.22
  -3  -7  10    3.72    0.18
  -2  -7  10    0.04    0.06
  -2  -7  10    0.19    0.07
  -1  -7  10    1.24    0.12
  -1  -7  10    1.28    0.12
   0  -7  10    1.56    0.13
   1  -7  10    0.08    0.07
   2  -7  10    0.21    0.07
  -3   7 -10    0.02    0.04
   3  -7  10    0.05    0.06
  -4   7 -10    0.61    0.08
   4  -7  10    0.69    0.10
  -5   7 -10    0.58    0.08
   5  -7  10    0.60    0.10
  -6   7 -10    0.55    0.09
   6  -7  10    0.57    0.10
  -8  -6  10   -0.02    0.07
  -7  -6  10    0.02    0.07
  -6  -6  10    0.00    0.06
  -5  -6  10    0.06    0.07
  -4  -6  10    0.50    0.09
  -4  -6  10    0.42    0.07
  -3  -6  10    1.57    0.15
  -3  -6  10    2.01    0.13
  -2  -6  10    2.93    0.16
  -2  -6  10    2.89    0.18
  -1  -6  10    0.75    0.09
  -1  -6  10    0.84    0.10
   0  -6  10    0.07    0.06
   1  -6  10    0.17    0.07
  -2   6 -10    0.31    0.05
   2  -6  10    0.33    0.08
  -3   6 -10    0.12    0.04
   3  -6  10    0.15    0.07
  -4   6 -10    1.65    0.11
   4  -6  10    1.75    0.14
  -5   6 -10    0.04    0.04
   5  -6  10   -0.01    0.06
  -6   6 -10   -0.04    0.04
   6  -6  10    0.03    0.06
  -7   6 -10    0.16    0.06
   7  -6  10    0.05    0.07
  -8  -5  10   -0.02    0.07
  -7  -5  10   -0.03    0.06
  -6  -5  10    0.01    0.06
  -5  -5  10    0.26    0.06
  -5  -5  10    0.29    0.08
  -4  -5  10    0.05    0.05
  -4  -5  10    0.06    0.05
  -3  -5  10    2.81    0.15
  -3  -5  10    3.10    0.18
  -2  -5  10    1.40    0.12
  -2  -5  10    1.62    0.11
  -1  -5  10    0.03    0.04
  -1  -5  10   -0.01    0.05
   0  -5  10    2.39    0.14
   1  -5  10    0.08    0.06
  -2   5 -10    9.47    0.29
   2  -5  10    8.98    0.34
  -3   5 -10    1.60    0.10
   3  -5  10    1.55    0.13
   4  -5  10    0.43    0.08
   5  -5  10    0.27    0.08
   5  -5  10    0.17    0.05
   6  -5  10    0.05    0.07
   6  -5  10    0.08    0.04
   7  -5  10    0.19    0.07
  -9  -4  10    0.03    0.08
  -8  -4  10   -0.02    0.06
  -7  -4  10    0.19    0.07
  -6  -4  10    0.38    0.07
  -6  -4  10    0.34    0.08
  -5  -4  10    1.19    0.10
  -5  -4  10    1.46    0.13
  -4  -4  10    1.40    0.10
  -3  -4  10    1.03    0.09
  -2  -4  10    0.19    0.05
  -1  -4  10    0.21    0.06
   0  -4  10    3.04    0.16
   0  -4  10    3.08    0.15
   1  -4  10    0.74    0.09
   2  -4  10   10.30    0.30
   2  -4  10   10.07    0.37
   3  -4  10    1.68    0.09
   3  -4  10    1.65    0.13
   4  -4  10    0.15    0.07
   4  -4  10    0.17    0.04
   5  -4  10    0.21    0.05
   5  -4  10    0.19    0.07
   6  -4  10    0.09    0.06
   6  -4  10    0.05    0.04
   7  -4  10    0.02    0.05
   7  -4  10    0.14    0.07
  -9  -3  10    0.06    0.07
  -8  -3  10    0.20    0.08
  -7  -3  10    0.23    0.06
  -6  -3  10    0.05    0.05
  -5  -3  10    0.59    0.08
  -4  -3  10    0.04    0.04
  -3  -3  10    0.41    0.06
  -2  -3  10    1.82    0.11
  -1  -3  10    4.93    0.20
   0  -3  10    0.09    0.05
   1  -3  10    0.11    0.06
   1  -3  10    0.09    0.03
   2  -3  10    0.05    0.05
   2  -3  10    0.06    0.03
   3  -3  10    0.02    0.05
   3  -3  10   -0.01    0.03
   4  -3  10    0.03    0.03
   4  -3  10   -0.04    0.05
   5  -3  10    0.54    0.08
   5  -3  10    0.43    0.06
   6  -3  10    0.04    0.05
   6  -3  10    0.04    0.06
   7  -3  10    0.11    0.05
  -9  -2  10    0.27    0.08
  -8  -2  10    0.09    0.06
  -7  -2  10    0.40    0.07
  -6  -2  10    0.08    0.05
  -5  -2  10    0.06    0.05
  -4  -2  10    0.30    0.06
  -3  -2  10    4.30    0.19
  -2  -2  10    0.66    0.07
  -1  -2  10    0.10    0.04
   0  -2  10    0.16    0.05
   1  -2  10   -0.01    0.03
   1  -2  10   -0.01    0.05
   2  -2  10    5.40    0.18
   2  -2  10    5.29    0.22
   3  -2  10    0.88    0.07
   3  -2  10    1.07    0.10
   4  -2  10    0.18    0.05
   4  -2  10    0.11    0.06
   5  -2  10    0.66    0.08
   5  -2  10    0.47    0.07
   6  -2  10    0.18    0.05
   7  -2  10    0.31    0.07
  -8  -1  10    0.13    0.06
  -7  -1  10    0.00    0.05
  -6  -1  10    0.13    0.06
  -5  -1  10    2.08    0.14
  -4  -1  10    0.32    0.06
  -3  -1  10    3.88    0.18
   2   1 -10    1.74    0.10
  -2  -1  10    1.36    0.09
   1   1 -10    0.08    0.04
  -1  -1  10    0.10    0.04
   0   1 -10   14.86    0.48
   0  -1  10   14.66    0.48
   0  -1  10   14.74    0.40
  -1   1 -10    1.72    0.10
   1  -1  10    1.96    0.12
   1  -1  10    1.87    0.09
   2  -1  10    4.77    0.20
   2  -1  10    4.78    0.17
   3  -1  10    0.24    0.04
   3  -1  10    0.22    0.06
   4  -1  10    0.50    0.08
   4  -1  10    0.57    0.07
   5  -1  10    0.40    0.06
   6  -1  10    0.10    0.05
   7  -1  10    0.26    0.07
  -9   0  10    0.03    0.06
  -8   0  10    0.02    0.06
  -7   0  10    0.18    0.07
  -6   0  10    1.53    0.12
  -5   0  10    1.50    0.12
   4   0 -10    1.22    0.10
  -4   0  10    1.26    0.11
   3   0 -10    2.28    0.13
  -3   0  10    2.39    0.13
   2   0 -10    2.93    0.14
  -2   0  10    2.83    0.14
   1   0 -10    0.53    0.06
  -1   0  10    0.57    0.07
  -1   0  10    0.72    0.04
   0   0 -10   11.60    0.39
   0   0  10   12.00    0.39
   0   0  10   11.44    0.33
  -1   0 -10    2.80    0.13
   1   0  10    2.52    0.10
   1   0  10    2.61    0.14
   2   0  10    0.07    0.03
   2   0  10    0.11    0.05
   3   0  10    0.23    0.05
   3   0  10    0.17    0.06
   4   0  10    0.18    0.05
   5   0  10    0.76    0.08
   6   0  10    0.06    0.05
   7   0  10    0.10    0.05
 -10   1  10    0.06    0.07
  -9   1  10    0.01    0.06
  -8   1  10    0.03    0.06
  -7   1  10    0.52    0.09
  -6   1  10    0.11    0.06
   5  -1 -10    0.51    0.07
  -5   1  10    0.59    0.08
   4  -1 -10    0.34    0.06
  -4   1  10    0.40    0.07
   3  -1 -10    1.54    0.11
  -3   1  10    1.65    0.12
   2  -1 -10    1.28    0.10
  -2   1  10    1.17    0.10
  -2   1  10    1.43    0.06
   1  -1 -10    4.05    0.18
  -1   1  10    4.07    0.14
  -1   1  10    4.24    0.18
   0  -1 -10    0.17    0.04
   0   1  10    0.11    0.03
   0   1  10    0.21    0.05
  -1  -1 -10    0.64    0.07
   1   1  10    0.66    0.07
   1   1  10    0.70    0.06
   2   1  10    0.24    0.06
   2   1  10    0.28    0.05
   3   1  10    2.65    0.12
   3   1  10    2.45    0.14
   4   1  10    1.38    0.10
   5   1  10    0.53    0.07
   6   1  10    0.47    0.08
   7   1  10    0.03    0.05
  -9   2  10   -0.01    0.06
  -8   2  10    0.14    0.07
  -7   2  10    0.58    0.10
   6  -2 -10    1.41    0.12
  -6   2  10    1.24    0.12
   5  -2 -10    0.18    0.06
  -5   2  10    0.20    0.06
   4  -2 -10    0.28    0.06
  -4   2  10    0.29    0.07
   3  -2 -10    4.07    0.19
  -3   2  10    3.95    0.19
   2  -2 -10    0.45    0.07
  -2   2  10    0.48    0.07
  -2   2  10    0.45    0.04
   1  -2 -10    0.30    0.06
  -1   2  10    0.26    0.06
  -1   2  10    0.30    0.04
   0  -2 -10    6.10    0.24
   0   2  10    5.92    0.23
   0   2  10    6.10    0.20
  -1  -2 -10    0.15    0.05
   1   2  10    0.08    0.04
   1   2  10    0.11    0.04
  -2  -2 -10    0.25    0.05
   2   2  10    0.27    0.05
   2   2  10    0.15    0.05
   3   2  10    2.26    0.12
   4   2  10    1.51    0.10
   5   2  10    0.18    0.06
   6   2  10    1.57    0.12
  -9   3  10    0.11    0.07
  -8   3  10   -0.03    0.06
   7  -3 -10    1.55    0.13
  -7   3  10    1.55    0.14
   6  -3 -10    4.01    0.21
  -6   3  10    3.98    0.22
   5  -3 -10    2.22    0.14
  -5   3  10    2.15    0.15
   4  -3 -10    0.49    0.08
  -4   3  10    0.50    0.08
   3  -3 -10    1.59    0.12
  -3   3  10    1.10    0.11
  -3   3  10    1.41    0.07
   2  -3 -10    0.47    0.07
  -2   3  10    0.44    0.07
  -2   3  10    0.42    0.05
   1  -3 -10    0.52    0.07
  -1   3  10    0.44    0.05
  -1   3  10    0.45    0.07
   0  -3 -10    2.08    0.13
   0   3  10    2.11    0.12
   0   3  10    1.92    0.10
  -1  -3 -10    1.10    0.09
   1   3  10    0.95    0.09
   1   3  10    1.16    0.08
  -2  -3 -10    4.40    0.20
   2   3  10    4.59    0.18
   3   3  10    0.35    0.06
   4   3  10    0.82    0.09
   5   3  10    0.00    0.05
   6   3  10    0.49    0.08
  -8   4  10   -0.06    0.06
   7  -4 -10    1.58    0.14
  -7   4  10    1.56    0.15
   6  -4 -10    1.36    0.12
  -6   4  10    1.00    0.13
   5  -4 -10    1.50    0.12
  -5   4  10    1.52    0.13
   4  -4 -10    1.01    0.10
  -4   4  10    0.80    0.10
   3  -4 -10    0.04    0.05
  -3   4  10    0.00    0.03
  -3   4  10   -0.03    0.04
   2  -4 -10    0.42    0.07
  -2   4  10    0.52    0.05
  -2   4  10    0.49    0.08
   1  -4 -10    0.84    0.09
  -1   4  10    0.84    0.09
  -1   4  10    0.80    0.06
   0  -4 -10    3.37    0.17
   0   4  10    3.35    0.14
   0   4  10    3.40    0.16
  -1  -4 -10    0.63    0.08
   1   4  10    0.55    0.06
  -2  -4 -10    0.58    0.08
   2   4  10    0.64    0.07
   3   4  10    0.12    0.05
   4   4  10    0.12    0.05
   5   4  10    0.02    0.05
   8  -5 -10    0.01    0.06
  -8   5  10   -0.01    0.06
   7  -5 -10    0.10    0.06
  -7   5  10    0.10    0.07
   6  -5 -10    0.01    0.05
  -6   5  10    0.00    0.06
   5  -5 -10    0.40    0.08
  -5   5  10    0.32    0.08
   4  -5 -10    0.12    0.05
  -4   5  10    0.07    0.06
  -4   5  10    0.05    0.04
   3  -5 -10    0.11    0.05
  -3   5  10    0.12    0.06
  -3   5  10    0.10    0.04
   2  -5 -10    1.87    0.13
  -2   5  10    1.69    0.09
  -2   5  10    1.83    0.13
   1  -5 -10    0.49    0.08
  -1   5  10    0.50    0.08
  -1   5  10    0.48    0.06
   0  -5 -10    0.02    0.05
   0   5  10    0.03    0.04
  -1  -5 -10    0.63    0.08
   1   5  10    0.60    0.07
  -2  -5 -10    0.08    0.05
   2   5  10    0.09    0.04
   3   5  10    0.02    0.04
   4   5  10    0.14    0.06
   7  -6 -10    0.04    0.06
  -7   6  10    0.05    0.08
   6  -6 -10    0.30    0.08
  -6   6  10    0.29    0.09
   5  -6 -10    0.05    0.05
  -5   6  10   -0.01    0.06
   4  -6 -10    0.35    0.07
  -4   6  10    0.37    0.08
  -4   6  10    0.36    0.05
   3  -6 -10    0.78    0.10
  -3   6  10    0.83    0.11
  -3   6  10    0.89    0.07
   2  -6 -10    0.05    0.05
  -2   6  10    0.00    0.04
  -2   6  10   -0.01    0.04
   1  -6 -10    1.65    0.13
  -1   6  10    1.66    0.10
   0  -6 -10    0.26    0.07
   0   6  10    0.25    0.05
  -1  -6 -10    0.80    0.10
   1   6  10    0.77    0.08
  -2  -6 -10    0.06    0.06
   2   6  10    0.04    0.04
   3   6  10    0.77    0.09
   6  -7 -10    0.16    0.07
  -6   7  10    0.06    0.08
   5  -7 -10    0.17    0.07
  -5   7  10    0.21    0.08
   4  -7 -10    0.19    0.07
  -4   7  10    0.24    0.05
  -4   7  10    0.17    0.08
   3  -7 -10    1.45    0.13
  -3   7  10    1.32    0.09
  -3   7  10    1.58    0.14
   2  -7 -10    0.77    0.10
  -2   7  10    0.68    0.08
   1  -7 -10    0.84    0.10
  -1   7  10    0.78    0.08
   0  -7 -10    0.09    0.06
   0   7  10   -0.02    0.04
  -1  -7 -10    0.11    0.06
   1   7  10    0.09    0.05
  -2  -7 -10    0.29    0.07
   2   7  10    0.16    0.06
  -3  -7 -10    0.54    0.09
  -5   8  10    0.14    0.08
   4  -8 -10    0.03    0.05
  -4   8  10    0.01    0.04
   3  -8 -10    0.27    0.07
  -3   8  10    0.28    0.06
   2  -8 -10    0.10    0.06
  -2   8  10    0.04    0.04
   1  -8 -10    0.29    0.07
  -1   8  10    0.26    0.06
   0  -8 -10    0.10    0.06
   0   8  10   -0.04    0.04
   1 -11  11    0.10    0.08
   2 -11  11    0.34    0.09
  -4 -10  11    0.11    0.12
  -3 -10  11    0.40    0.13
   0 -10  11    0.14    0.08
   1 -10  11    0.00    0.07
   2 -10  11    0.06    0.08
   3 -10  11    0.42    0.10
  -5  -9  11   -0.06    0.09
  -4  -9  11    0.52    0.12
  -3  -9  11    0.65    0.13
  -2  -9  11    0.19    0.08
  -1  -9  11    0.01    0.07
   0  -9  11    0.12    0.08
   1  -9  11    1.22    0.13
   2  -9  11    0.46    0.10
   3  -9  11    0.40    0.10
   4  -9  11    0.51    0.11
  -6  -8  11    0.01    0.09
  -5  -8  11    1.14    0.16
  -4  -8  11    1.39    0.16
  -3  -8  11    0.30    0.08
  -3  -8  11    0.43    0.10
  -2  -8  11   -0.05    0.06
  -2  -8  11   -0.02    0.07
  -1  -8  11    0.64    0.10
   0  -8  11    0.08    0.07
   1  -8  11    0.84    0.11
   2  -8  11    0.06    0.07
   3  -8  11    0.06    0.07
   4  -8  11    0.08    0.07
   5  -8  11    0.13    0.08
  -7  -7  11    0.22    0.10
  -6  -7  11    0.23    0.09
  -5  -7  11    1.36    0.16
  -4  -7  11    0.82    0.12
  -4  -7  11    0.78    0.09
  -3  -7  11    0.13    0.07
  -3  -7  11   -0.13    0.06
  -2  -7  11    0.01    0.06
  -2  -7  11    0.02    0.06
  -1  -7  11    0.96    0.11
   0  -7  11    0.13    0.07
   1  -7  11    0.10    0.07
   2  -7  11    0.37    0.09
   3  -7  11    0.03    0.07
  -4   7 -11    0.01    0.04
   4  -7  11    0.07    0.07
  -5   7 -11    0.02    0.05
   5  -7  11    0.10    0.08
  -6   7 -11    0.13    0.06
   6  -7  11    0.05    0.07
  -8  -6  11   -0.02    0.08
  -7  -6  11    0.03    0.07
  -6  -6  11   -0.06    0.06
  -5  -6  11    0.25    0.08
  -4  -6  11    0.08    0.06
  -4  -6  11    0.06    0.06
  -3  -6  11    0.67    0.09
  -3  -6  11    0.54    0.09
  -2  -6  11    2.72    0.17
  -2  -6  11    2.70    0.15
  -1  -6  11    0.47    0.08
  -1  -6  11    0.58    0.08
   0  -6  11    0.10    0.07
   1  -6  11    0.22    0.08
   2  -6  11    0.21    0.07
   3  -6  11    0.03    0.06
  -4   6 -11    0.27    0.06
   4  -6  11    0.25    0.08
  -5   6 -11    0.33    0.07
   5  -6  11    0.38    0.09
  -6   6 -11    0.06    0.05
   6  -6  11    0.10    0.08
  -8  -5  11    0.00    0.07
  -7  -5  11    0.01    0.06
  -6  -5  11    0.33    0.09
  -5  -5  11   -0.07    0.04
  -5  -5  11    0.01    0.05
  -4  -5  11    0.27    0.07
  -4  -5  11    0.15    0.06
  -3  -5  11    1.16    0.10
  -3  -5  11    1.14    0.12
  -2  -5  11    2.10    0.13
  -2  -5  11    2.30    0.15
  -1  -5  11    0.82    0.09
  -1  -5  11    0.69    0.09
   0  -5  11    1.06    0.11
   1  -5  11    3.24    0.17
   2  -5  11    0.87    0.10
  -3   5 -11    0.79    0.08
   3  -5  11    0.75    0.10
   4  -5  11   -0.02    0.06
   5  -5  11    0.99    0.08
   5  -5  11    1.12    0.12
   6  -5  11    0.47    0.07
   6  -5  11    0.45    0.09
   7  -5  11    1.19    0.13
  -8  -4  11    0.06    0.06
  -7  -4  11   -0.02    0.05
  -6  -4  11    1.90    0.13
  -6  -4  11    1.92    0.16
  -5  -4  11    0.23    0.06
  -4  -4  11    0.90    0.09
  -3  -4  11    3.90    0.18
  -2  -4  11    2.51    0.14
  -1  -4  11    2.09    0.13
   0  -4  11    6.24    0.25
   1  -4  11    1.00    0.11
   2  -4  11   -0.04    0.06
   2  -4  11    0.04    0.03
   3  -4  11    1.52    0.09
   3  -4  11    1.53    0.13
   4  -4  11    1.29    0.09
   4  -4  11    1.38    0.12
   5  -4  11    1.34    0.13
   5  -4  11    1.52    0.10
   6  -4  11    0.90    0.11
   6  -4  11    0.64    0.08
   7  -4  11    0.63    0.08
  -9  -3  11    0.19    0.08
  -8  -3  11    0.20    0.07
  -7  -3  11   -0.02    0.05
  -6  -3  11    1.10    0.10
  -5  -3  11    1.16    0.10
  -4  -3  11    2.11    0.13
  -3  -3  11    3.37    0.16
  -2  -3  11    0.44    0.07
  -1  -3  11    0.54    0.07
   0  -3  11    0.23    0.06
   1  -3  11    0.17    0.06
   2  -3  11    0.58    0.08
   2  -3  11    0.51    0.05
   3  -3  11    1.47    0.09
   3  -3  11    1.56    0.12
   4  -3  11    1.49    0.09
   4  -3  11    1.75    0.13
   5  -3  11    1.06    0.11
   5  -3  11    1.14    0.09
   6  -3  11    0.14    0.07
   6  -3  11    0.01    0.05
   7  -3  11    0.11    0.06
  -8  -2  11    0.21    0.07
  -7  -2  11    0.27    0.07
  -6  -2  11    1.16    0.10
  -5  -2  11    1.44    0.11
  -4  -2  11    1.50    0.11
  -3  -2  11    1.09    0.10
  -2  -2  11   -0.01    0.03
  -1  -2  11    1.43    0.11
   0  -2  11   27.07    0.84
   1  -2  11   -0.11    0.04
   1  -2  11    0.01    0.03
   2  -2  11    2.96    0.16
   2  -2  11    3.01    0.12
   3  -2  11    1.47    0.09
   3  -2  11    1.42    0.12
   4  -2  11    0.79    0.10
   5  -2  11    1.77    0.11
   5  -2  11    1.86    0.14
   6  -2  11    0.55    0.08
   7  -2  11   -0.02    0.05
  -9  -1  11    0.06    0.06
  -8  -1  11    0.12    0.07
  -7  -1  11    0.44    0.08
  -6  -1  11    2.54    0.16
  -5  -1  11    0.93    0.10
  -4  -1  11    1.00    0.10
  -3  -1  11    0.10    0.04
   2   1 -11    2.00    0.12
  -2  -1  11    2.21    0.13
   1   1 -11    0.55    0.07
  -1  -1  11    0.68    0.08
   0   1 -11   49.67    1.51
   0  -1  11   49.83    1.48
   1  -1  11    1.30    0.10
   1  -1  11    1.43    0.07
   2  -1  11    2.09    0.10
   2  -1  11    1.86    0.12
   3  -1  11    2.62    0.15
   3  -1  11    2.39    0.11
   4  -1  11    0.04    0.04
   4  -1  11    0.00    0.06
   5  -1  11    0.11    0.05
   6  -1  11    0.05    0.05
  -9   0  11    0.06    0.07
  -8   0  11   -0.01    0.05
  -7   0  11    0.19    0.07
  -6   0  11    1.52    0.13
  -5   0  11    0.48    0.08
   4   0 -11    0.02    0.04
  -4   0  11    0.00    0.04
   3   0 -11    0.04    0.04
  -3   0  11   -0.01    0.03
   2   0 -11    0.97    0.09
  -2   0  11    1.01    0.09
   1   0 -11   -0.01    0.03
  -1   0  11    0.05    0.04
   0   0 -11    2.59    0.13
   0   0  11    2.51    0.10
   0   0  11    2.17    0.13
  -1   0 -11    2.06    0.11
   1   0  11    1.90    0.09
   1   0  11    1.70    0.11
   2   0  11    0.58    0.06
   2   0  11    0.51    0.08
   3   0  11    0.06    0.04
   3   0  11   -0.08    0.05
   4   0  11    0.09    0.04
   5   0  11   -0.03    0.04
   6   0  11    0.01    0.05
  -9   1  11    0.06    0.07
  -8   1  11    0.11    0.07
  -7   1  11    0.04    0.06
  -6   1  11    0.05    0.05
   5  -1 -11    0.06    0.05
  -5   1  11    0.11    0.05
   4  -1 -11    0.28    0.06
  -4   1  11    0.28    0.06
   3  -1 -11    0.58    0.08
  -3   1  11    0.40    0.07
   2  -1 -11    1.31    0.10
  -2   1  11    1.15    0.10
   1  -1 -11    0.00    0.04
  -1   1  11    0.05    0.04
   0  -1 -11    0.68    0.07
   0   1  11    0.72    0.06
   0   1  11    0.70    0.08
  -1  -1 -11    0.30    0.05
   1   1  11    0.30    0.05
   1   1  11    0.37    0.06
   2   1  11    0.28    0.05
   2   1  11    0.30    0.06
   3   1  11    0.16    0.05
   4   1  11    0.14    0.05
   5   1  11    0.13    0.05
   6   1  11    0.70    0.09
  -9   2  11    0.01    0.07
  -8   2  11    0.24    0.08
  -7   2  11    0.56    0.10
   6  -2 -11    0.37    0.07
  -6   2  11    0.40    0.08
   5  -2 -11    0.51    0.08
  -5   2  11    0.66    0.09
   4  -2 -11    0.36    0.07
  -4   2  11    0.38    0.08
   3  -2 -11    0.03    0.04
  -3   2  11    0.06    0.05
   2  -2 -11    2.98    0.16
  -2   2  11    2.99    0.16
   1  -2 -11    0.53    0.07
  -1   2  11    0.52    0.05
  -1   2  11    0.55    0.08
   0  -2 -11    0.20    0.05
   0   2  11    0.17    0.05
   0   2  11    0.18    0.04
  -1  -2 -11    0.16    0.05
   1   2  11    0.10    0.04
   1   2  11    0.08    0.05
   2   2  11    0.01    0.04
   3   2  11    0.96    0.09
   4   2  11    0.04    0.04
   5   2  11    0.24    0.06
   6   2  11    0.53    0.08
  -8   3  11    1.02    0.13
   7  -3 -11    0.84    0.11
  -7   3  11    1.03    0.13
   6  -3 -11    0.00    0.05
  -6   3  11    0.07    0.06
   5  -3 -11    0.33    0.07
  -5   3  11    0.43    0.09
   4  -3 -11    0.44    0.07
  -4   3  11    0.61    0.09
   3  -3 -11    0.00    0.04
  -3   3  11   -0.05    0.04
   2  -3 -11    2.70    0.15
  -2   3  11    2.65    0.11
  -2   3  11    2.46    0.15
   1  -3 -11    0.44    0.07
  -1   3  11    0.44    0.07
  -1   3  11    0.39    0.05
   0  -3 -11    0.62    0.08
   0   3  11    0.49    0.07
   0   3  11    0.47    0.06
  -1  -3 -11    0.07    0.05
   1   3  11    0.03    0.04
   2   3  11    0.07    0.04
   3   3  11    0.30    0.06
   4   3  11    0.12    0.05
   5   3  11   -0.02    0.04
  -8   4  11    0.48    0.10
   7  -4 -11    0.18    0.07
  -7   4  11    0.15    0.07
   6  -4 -11   -0.05    0.05
  -6   4  11    0.09    0.07
   5  -4 -11    0.27    0.07
  -5   4  11    0.39    0.08
   4  -4 -11    1.15    0.11
  -4   4  11    1.13    0.12
   3  -4 -11    0.08    0.05
  -3   4  11   -0.01    0.05
   2  -4 -11    0.13    0.06
  -2   4  11    0.19    0.04
  -2   4  11    0.15    0.06
   1  -4 -11    0.21    0.06
  -1   4  11    0.23    0.06
  -1   4  11    0.27    0.05
   0  -4 -11    0.05    0.05
   0   4  11    0.00    0.03
  -1  -4 -11    0.59    0.08
   1   4  11    0.73    0.07
  -2  -4 -11    0.54    0.08
   2   4  11    0.44    0.07
   3   4  11    0.19    0.06
   4   4  11    1.01    0.10
   7  -5 -11    0.03    0.06
  -7   5  11    0.03    0.07
   6  -5 -11    0.08    0.06
  -6   5  11   -0.02    0.05
   5  -5 -11    0.25    0.07
  -5   5  11    0.31    0.08
   4  -5 -11    0.34    0.07
  -4   5  11    0.34    0.08
   3  -5 -11    0.18    0.06
  -3   5  11    0.17    0.06
   2  -5 -11    0.02    0.05
  -2   5  11    0.11    0.04
  -2   5  11    0.04    0.05
   1  -5 -11    0.40    0.08
  -1   5  11    0.36    0.05
   0  -5 -11    0.82    0.10
   0   5  11    0.69    0.07
  -1  -5 -11    0.64    0.09
   1   5  11    0.59    0.07
  -2  -5 -11    1.01    0.11
   2   5  11    0.89    0.09
   3   5  11    0.00    0.05
   4   5  11    1.99    0.13
   6  -6 -11    0.20    0.07
  -6   6  11    0.20    0.08
   5  -6 -11    0.57    0.09
  -5   6  11    0.64    0.11
   4  -6 -11    0.00    0.05
  -4   6  11   -0.02    0.05
   3  -6 -11   -0.03    0.05
  -3   6  11    0.02    0.06
  -3   6  11    0.04    0.04
   2  -6 -11    0.19    0.07
  -2   6  11    0.09    0.04
   1  -6 -11    0.11    0.06
  -1   6  11    0.05    0.04
   0  -6 -11    0.44    0.08
   0   6  11    0.44    0.07
  -1  -6 -11    0.76    0.10
   1   6  11    0.80    0.08
  -2  -6 -11    0.37    0.08
   2   6  11    0.31    0.06
   3   6  11   -0.03    0.05
   5  -7 -11    0.31    0.08
  -5   7  11    0.30    0.09
   4  -7 -11    0.25    0.07
  -4   7  11    0.26    0.08
   3  -7 -11    0.05    0.05
  -3   7  11    0.01    0.04
   2  -7 -11    0.03    0.05
  -2   7  11    0.00    0.04
   1  -7 -11    0.17    0.06
  -1   7  11    0.23    0.05
   0  -7 -11    0.26    0.07
   0   7  11    0.23    0.06
  -1  -7 -11    0.16    0.06
   1   7  11    0.07    0.05
  -2  -7 -11    0.10    0.06
  -3   8  11    0.35    0.07
  -2   8  11    0.45    0.07
  -1   8  11   -0.02    0.04
   0 -11  12    0.51    0.10
  -4 -10  12    0.00    0.11
  -1 -10  12    0.13    0.08
   0 -10  12    0.28    0.09
   1 -10  12    0.12    0.08
   2 -10  12    0.45    0.11
  -5  -9  12   -0.04    0.09
  -4  -9  12   -0.14    0.09
  -3  -9  12    0.51    0.12
  -2  -9  12    0.69    0.11
  -1  -9  12    0.37    0.09
   0  -9  12    0.10    0.08
   1  -9  12    0.06    0.08
   2  -9  12    0.39    0.10
   3  -9  12    0.83    0.12
  -6  -8  12    0.85    0.15
  -5  -8  12    0.34    0.11
  -4  -8  12   -0.15    0.07
  -3  -8  12    0.69    0.10
  -3  -8  12    0.65    0.12
  -2  -8  12    0.25    0.09
  -1  -8  12    0.06    0.07
   0  -8  12    0.34    0.09
   1  -8  12    0.19    0.08
   2  -8  12    0.10    0.08
   3  -8  12    0.95    0.12
   4  -8  12    0.90    0.12
  -7  -7  12    0.01    0.08
  -6  -7  12    0.42    0.11
  -5  -7  12    0.49    0.11
  -4  -7  12    0.34    0.09
  -4  -7  12    0.32    0.08
  -3  -7  12    0.55    0.09
  -3  -7  12    0.54    0.10
  -2  -7  12    0.41    0.09
  -2  -7  12    0.37    0.08
  -1  -7  12    0.07    0.07
   0  -7  12    0.07    0.07
   1  -7  12    0.10    0.08
   2  -7  12    1.57    0.14
   3  -7  12    0.12    0.08
   4  -7  12    0.32    0.09
   5  -7  12    0.48    0.10
  -7  -6  12    0.08    0.08
  -6  -6  12   -0.06    0.06
  -5  -6  12    0.96    0.10
  -5  -6  12    0.98    0.13
  -4  -6  12    1.12    0.13
  -4  -6  12    0.68    0.09
  -3  -6  12    0.01    0.05
  -3  -6  12    0.00    0.06
  -2  -6  12    0.48    0.09
  -2  -6  12    0.50    0.08
  -1  -6  12   -0.10    0.06
   0  -6  12    3.73    0.20
   1  -6  12    0.40    0.08
   2  -6  12    1.07    0.12
   3  -6  12    0.37    0.09
   4  -6  12    0.09    0.07
   5  -6  12    0.55    0.10
  -6   6 -12    1.10    0.12
   6  -6  12    1.23    0.14
  -8  -5  12    0.00    0.07
  -7  -5  12    0.13    0.08
  -6  -5  12    0.17    0.07
  -6  -5  12    0.01    0.05
  -5  -5  12    0.47    0.08
  -5  -5  12    0.63    0.10
  -4  -5  12    0.09    0.06
  -4  -5  12    0.13    0.06
  -3  -5  12   -0.01    0.05
  -3  -5  12    0.05    0.05
  -2  -5  12    0.65    0.09
  -2  -5  12    0.70    0.09
  -1  -5  12    0.19    0.07
   0  -5  12    6.77    0.28
   1  -5  12    1.22    0.12
   2  -5  12   -0.02    0.06
   3  -5  12   -0.02    0.06
   4  -5  12    0.04    0.07
   5  -5  12    0.26    0.08
   5  -5  12    0.16    0.05
   6  -5  12    0.44    0.09
  -8  -4  12    0.05    0.07
  -7  -4  12    0.34    0.09
  -6  -4  12    0.03    0.05
  -5  -4  12    0.50    0.08
  -4  -4  12    0.00    0.05
  -3  -4  12    0.09    0.06
  -2  -4  12    0.05    0.05
  -1  -4  12    0.00    0.05
   0  -4  12    0.61    0.08
   1  -4  12    0.17    0.07
   2  -4  12    0.16    0.07
   3  -4  12    0.05    0.03
   3  -4  12   -0.01    0.06
   4  -4  12    0.27    0.05
   4  -4  12    0.32    0.08
   5  -4  12    0.04    0.07
   5  -4  12    0.00    0.04
   6  -4  12    0.17    0.07
   6  -4  12    0.09    0.05
  -7  -3  12    0.09    0.06
  -6  -3  12    0.01    0.05
  -5  -3  12    0.07    0.05
  -4  -3  12    0.04    0.05
  -3  -3  12    0.10    0.05
  -2  -3  12    0.26    0.06
  -1  -3  12    0.28    0.07
   0  -3  12    0.92    0.10
   1  -3  12    0.28    0.07
   2  -3  12    1.28    0.12
   3  -3  12    0.44    0.09
   3  -3  12    0.37    0.05
   4  -3  12    0.13    0.07
   4  -3  12    0.18    0.05
   5  -3  12    0.13    0.07
   5  -3  12    0.06    0.04
   6  -3  12    0.05    0.05
  -8  -2  12    0.08    0.06
  -7  -2  12   -0.03    0.05
  -6  -2  12    0.02    0.05
  -5  -2  12    0.37    0.07
  -4  -2  12    0.34    0.07
  -3  -2  12    0.05    0.05
  -2  -2  12    7.28    0.28
  -1  -2  12    1.02    0.10
   0  -2  12    0.67    0.08
   1  -2  12    0.04    0.05
   2  -2  12   -0.01    0.05
   2  -2  12    0.04    0.03
   3  -2  12    0.04    0.04
   3  -2  12    0.06    0.06
   4  -2  12    0.48    0.09
   4  -2  12    0.51    0.06
   5  -2  12    0.49    0.07
   6  -2  12   -0.01    0.04
  -9  -1  12    0.00    0.06
  -8  -1  12    0.36    0.08
  -7  -1  12    0.17    0.06
  -6  -1  12    0.12    0.06
  -5  -1  12    0.70    0.09
  -4  -1  12    2.20    0.14
  -3  -1  12    0.30    0.06
  -2  -1  12   17.30    0.57
   1   1 -12    0.48    0.06
  -1  -1  12    0.55    0.08
   0   1 -12    0.03    0.03
   0  -1  12    0.02    0.05
   1  -1  12    0.00    0.05
   2  -1  12    0.26    0.07
   2  -1  12    0.35    0.05
   3  -1  12    1.28    0.09
   3  -1  12    1.30    0.12
   4  -1  12    0.30    0.06
   4  -1  12    0.50    0.08
   5  -1  12    0.47    0.07
   6  -1  12    0.17    0.06
  -9   0  12    0.06    0.07
  -8   0  12    0.10    0.07
  -7   0  12    0.20    0.07
  -6   0  12    0.14    0.07
  -5   0  12    0.43    0.08
  -4   0  12    1.81    0.13
   3   0 -12    0.64    0.08
  -3   0  12    0.53    0.08
   2   0 -12    1.92    0.13
  -2   0  12    2.24    0.14
   1   0 -12    1.20    0.10
  -1   0  12    1.10    0.10
   0   0 -12    0.36    0.06
   0   0  12    0.29    0.06
   1   0  12    1.81    0.09
   1   0  12    1.85    0.12
   2   0  12    1.32    0.08
   2   0  12    1.34    0.11
   3   0  12    1.01    0.08
   3   0  12    1.01    0.11
   4   0  12    0.12    0.05
   5   0  12    0.03    0.04
   6   0  12    0.02    0.05
  -9   1  12    0.17    0.08
  -8   1  12    0.17    0.08
  -7   1  12    0.20    0.07
  -6   1  12    0.21    0.07
   5  -1 -12    1.57    0.13
  -5   1  12    1.73    0.13
   4  -1 -12    0.32    0.07
  -4   1  12    0.37    0.07
   3  -1 -12    0.65    0.08
  -3   1  12    0.56    0.08
   2  -1 -12    1.87    0.12
  -2   1  12    1.65    0.12
   1  -1 -12    0.03    0.04
  -1   1  12    0.05    0.05
   0  -1 -12    0.05    0.04
   0   1  12    0.02    0.05
   1   1  12    4.26    0.16
   1   1  12    4.13    0.19
   2   1  12    1.57    0.12
   2   1  12    2.18    0.11
   3   1  12    0.06    0.04
   4   1  12    3.82    0.17
   5   1  12    0.05    0.05
  -8   2  12    0.86    0.13
  -7   2  12    0.55    0.10
   6  -2 -12    0.18    0.06
  -6   2  12    0.38    0.08
   5  -2 -12    0.68    0.09
  -5   2  12    0.63    0.10
   4  -2 -12    0.22    0.06
  -4   2  12    0.24    0.07
   3  -2 -12    0.19    0.06
  -3   2  12    0.14    0.06
   2  -2 -12    2.36    0.15
  -2   2  12    2.43    0.15
   1  -2 -12    1.95    0.13
  -1   2  12    1.75    0.13
   0  -2 -12    2.94    0.16
   0   2  12    2.85    0.15
   0   2  12    2.71    0.12
  -1  -2 -12    0.79    0.08
   1   2  12    0.93    0.09
   1   2  12    0.84    0.07
   2   2  12    2.48    0.12
   3   2  12    0.08    0.05
   4   2  12    1.61    0.11
   5   2  12    0.09    0.05
  -8   3  12    0.42    0.10
   7  -3 -12    0.64    0.10
  -7   3  12    0.74    0.12
   6  -3 -12    0.31    0.07
  -6   3  12    0.31    0.08
   5  -3 -12    0.05    0.05
  -5   3  12    0.02    0.06
   4  -3 -12    0.00    0.05
  -4   3  12    0.02    0.05
   3  -3 -12    0.63    0.09
  -3   3  12    0.70    0.10
   2  -3 -12    1.56    0.12
  -2   3  12    1.55    0.12
   1  -3 -12    0.26    0.06
  -1   3  12    0.25    0.06
   0  -3 -12    1.62    0.12
   0   3  12    1.58    0.12
   0   3  12    1.47    0.09
  -1  -3 -12    0.40    0.07
   1   3  12    0.28    0.05
   2   3  12   -0.03    0.04
   3   3  12    0.06    0.04
   4   3  12    0.00    0.05
   7  -4 -12    0.40    0.09
  -7   4  12    0.40    0.10
   6  -4 -12    0.07    0.06
  -6   4  12    0.06    0.06
   5  -4 -12    0.05    0.05
  -5   4  12    0.10    0.06
   4  -4 -12    0.40    0.08
  -4   4  12    0.47    0.09
   3  -4 -12    0.15    0.06
  -3   4  12    0.15    0.06
   2  -4 -12    0.32    0.07
  -2   4  12    0.39    0.08
   1  -4 -12    1.11    0.11
  -1   4  12    1.19    0.08
  -1   4  12    1.23    0.11
   0  -4 -12    0.05    0.05
   0   4  12    0.08    0.04
  -1  -4 -12    0.10    0.05
   1   4  12    0.02    0.04
   2   4  12    0.27    0.06
   3   4  12    0.06    0.05
   4   4  12    0.36    0.07
   6  -5 -12    0.01    0.06
  -6   5  12   -0.07    0.06
   5  -5 -12    0.15    0.06
  -5   5  12    0.13    0.07
   4  -5 -12    0.04    0.05
  -4   5  12    0.05    0.06
   3  -5 -12    0.98    0.11
  -3   5  12    1.06    0.12
   2  -5 -12    0.13    0.06
  -2   5  12    0.18    0.06
   1  -5 -12    0.85    0.10
  -1   5  12    0.92    0.08
   0  -5 -12    0.05    0.05
   0   5  12    0.06    0.04
  -1  -5 -12    0.51    0.08
   1   5  12    0.48    0.07
   2   5  12    1.38    0.10
   3   5  12    1.51    0.11
   5  -6 -12    0.47    0.09
  -5   6  12    0.30    0.09
   4  -6 -12    0.38    0.08
  -4   6  12    0.36    0.09
   3  -6 -12    0.83    0.11
  -3   6  12    1.02    0.12
   2  -6 -12    0.19    0.07
   1  -6 -12    0.15    0.06
  -1   6  12    0.11    0.05
   0  -6 -12    0.63    0.09
   0   6  12    0.72    0.08
  -1  -6 -12    0.90    0.11
   1   6  12    0.81    0.09
   2   6  12    0.80    0.09
  -4   7  12    0.14    0.07
   2  -7 -12    0.09    0.06
   1  -7 -12    0.06    0.05
  -1   7  12    0.00    0.04
   0  -7 -12    0.10    0.06
   0   7  12    0.01    0.04
  -4 -10  13   -0.15    0.10
  -1 -10  13    0.05    0.08
   0 -10  13    0.33    0.09
   1 -10  13    0.34    0.10
  -5  -9  13    0.13    0.11
  -4  -9  13   -0.04    0.09
  -2  -9  13   -0.05    0.07
  -1  -9  13    0.63    0.11
   0  -9  13    0.14    0.09
   1  -9  13    0.24    0.09
   2  -9  13    0.35    0.10
  -6  -8  13    0.03    0.09
  -5  -8  13   -0.04    0.08
  -4  -8  13   -0.13    0.07
  -3  -8  13    0.05    0.08
  -3  -8  13    0.11    0.08
  -2  -8  13    0.02    0.07
  -1  -8  13    0.10    0.08
   0  -8  13    0.28    0.09
   1  -8  13    0.01    0.07
   2  -8  13    0.29    0.09
   3  -8  13    0.05    0.08
  -6  -7  13    0.01    0.08
  -5  -7  13   -0.03    0.07
  -4  -7  13    0.04    0.07
  -4  -7  13    0.16    0.08
  -3  -7  13    0.21    0.08
  -3  -7  13    0.09    0.07
  -2  -7  13   -0.01    0.07
  -1  -7  13   -0.07    0.07
   0  -7  13    0.17    0.08
   1  -7  13   -0.02    0.07
   2  -7  13   -0.01    0.07
   3  -7  13    0.00    0.07
   4  -7  13    0.13    0.09
  -7  -6  13    0.08    0.08
  -6  -6  13   -0.04    0.07
  -5  -6  13    0.19    0.07
  -5  -6  13    0.26    0.09
  -4  -6  13    0.76    0.12
  -4  -6  13    0.77    0.10
  -3  -6  13    0.18    0.07
  -3  -6  13    0.18    0.07
  -2  -6  13    1.04    0.12
  -2  -6  13    0.91    0.11
  -1  -6  13    0.94    0.11
   0  -6  13    0.11    0.08
   1  -6  13    0.08    0.07
   2  -6  13    0.04    0.07
   3  -6  13    1.02    0.13
   4  -6  13    0.67    0.11
   5  -6  13    2.18    0.17
  -7  -5  13    0.13    0.07
  -6  -5  13    0.02    0.06
  -6  -5  13    0.00    0.06
  -5  -5  13    0.37    0.08
  -5  -5  13    0.56    0.10
  -4  -5  13    1.29    0.12
  -4  -5  13    1.22    0.14
  -3  -5  13    0.45    0.08
  -3  -5  13    0.60    0.09
  -2  -5  13    2.65    0.16
  -2  -5  13    2.82    0.17
  -1  -5  13    0.96    0.11
   0  -5  13    0.10    0.07
   1  -5  13    1.35    0.13
   2  -5  13    0.72    0.11
   3  -5  13    1.51    0.14
   4  -5  13    1.07    0.13
   5  -5  13    1.38    0.14
  -8  -4  13    0.35    0.09
  -7  -4  13    0.01    0.06
  -7  -4  13    0.15    0.07
  -6  -4  13    0.41    0.08
  -5  -4  13    0.85    0.10
  -4  -4  13    0.31    0.07
  -3  -4  13    0.28    0.07
  -2  -4  13    1.00    0.10
  -1  -4  13    0.09    0.06
   0  -4  13    0.14    0.07
   1  -4  13    1.91    0.14
   2  -4  13    1.14    0.13
   3  -4  13    1.79    0.15
   4  -4  13    0.02    0.07
   5  -4  13    0.47    0.09
   5  -4  13    0.46    0.07
   6  -4  13    0.09    0.05
   6  -4  13    0.21    0.08
  -7  -3  13    0.34    0.08
  -6  -3  13    0.24    0.07
  -5  -3  13    0.56    0.08
  -4  -3  13   -0.01    0.05
  -3  -3  13    0.11    0.06
  -2  -3  13    7.03    0.28
  -1  -3  13    0.07    0.06
   0  -3  13    0.98    0.11
   1  -3  13    1.50    0.13
   2  -3  13    1.27    0.12
   3  -3  13    2.09    0.15
   4  -3  13    1.28    0.13
   5  -3  13    0.17    0.07
   5  -3  13    0.20    0.06
   6  -3  13   -0.03    0.05
  -8  -2  13    0.20    0.08
  -7  -2  13    0.33    0.08
  -6  -2  13    0.34    0.08
  -5  -2  13    0.09    0.06
  -4  -2  13    0.33    0.07
  -3  -2  13    0.07    0.05
  -2  -2  13   18.50    0.61
  -1  -2  13    0.09    0.06
   0  -2  13    1.77    0.13
   1  -2  13    2.15    0.14
   2  -2  13   -0.04    0.06
   3  -2  13    0.64    0.10
   4  -2  13    0.12    0.05
   4  -2  13    0.16    0.07
   5  -2  13    0.05    0.05
   6  -2  13   -0.01    0.04
  -9  -1  13    0.19    0.09
  -8  -1  13    0.32    0.08
  -7  -1  13    0.26    0.08
  -6  -1  13    0.09    0.06
  -5  -1  13    0.00    0.05
  -4  -1  13    0.07    0.05
  -3  -1  13    0.14    0.05
  -2  -1  13    5.79    0.25
   1   1 -13    1.42    0.10
  -1  -1  13    1.40    0.11
   0  -1  13    0.59    0.08
   1  -1  13    0.54    0.09
   2  -1  13   -0.10    0.05
   3  -1  13    0.17    0.07
   3  -1  13    0.18    0.05
   4  -1  13    0.08    0.04
   5  -1  13   -0.04    0.04
  -8   0  13   -0.04    0.06
  -7   0  13    0.10    0.06
  -6   0  13   -0.08    0.05
  -5   0  13    0.03    0.05
  -4   0  13    0.17    0.06
   3   0 -13    0.13    0.05
  -3   0  13    0.12    0.05
   2   0 -13    0.14    0.05
  -2   0  13    0.13    0.05
   1   0 -13    0.70    0.08
  -1   0  13    0.58    0.08
   0   0 -13    0.50    0.07
   0   0  13    0.65    0.09
   1   0  13   -0.04    0.05
   2   0  13    0.03    0.06
   3   0  13    0.06    0.04
   4   0  13    0.36    0.06
   5   0  13    0.22    0.06
  -8   1  13   -0.02    0.06
  -7   1  13    0.05    0.07
  -6   1  13    0.09    0.06
   5  -1 -13    0.02    0.05
  -5   1  13    0.05    0.05
   4  -1 -13    0.76    0.10
  -4   1  13    0.77    0.10
   3  -1 -13    0.35    0.07
  -3   1  13    0.24    0.07
   2  -1 -13    0.08    0.05
  -2   1  13    0.00    0.05
   1  -1 -13    0.29    0.06
  -1   1  13    0.25    0.06
   0  -1 -13    0.63    0.08
   0   1  13    0.34    0.07
   1   1  13    0.51    0.08
   2   1  13    0.28    0.05
   3   1  13    0.16    0.05
   4   1  13    0.95    0.09
   5   1  13    0.44    0.07
  -8   2  13    0.13    0.08
  -7   2  13    0.00    0.06
   6  -2 -13    0.14    0.06
  -6   2  13    0.15    0.07
   5  -2 -13    0.00    0.05
  -5   2  13   -0.09    0.05
   4  -2 -13    2.11    0.15
  -4   2  13    2.29    0.15
   3  -2 -13   -0.02    0.05
  -3   2  13    0.02    0.05
   2  -2 -13    0.64    0.09
  -2   2  13    0.56    0.09
   1  -2 -13    0.06    0.05
  -1   2  13    0.03    0.05
   0  -2 -13    0.10    0.05
   0   2  13    0.07    0.05
   1   2  13    0.38    0.07
   2   2  13    0.18    0.05
   3   2  13    0.38    0.07
   4   2  13    0.12    0.05
  -7   3  13    0.13    0.07
   6  -3 -13    0.23    0.07
  -6   3  13    0.18    0.08
   5  -3 -13   -0.02    0.05
  -5   3  13    0.03    0.06
   4  -3 -13    0.56    0.09
  -4   3  13    0.50    0.09
   3  -3 -13    0.09    0.06
  -3   3  13    0.03    0.05
   2  -3 -13    0.19    0.06
  -2   3  13    0.15    0.06
   1  -3 -13    0.14    0.06
  -1   3  13    0.03    0.05
   0  -3 -13    0.30    0.07
   0   3  13    0.23    0.07
   1   3  13    0.33    0.06
   2   3  13    0.33    0.06
   3   3  13    0.36    0.07
   4   3  13    0.05    0.06
   6  -4 -13    0.23    0.07
  -6   4  13    0.27    0.09
   5  -4 -13    0.08    0.06
  -5   4  13    0.18    0.07
   4  -4 -13    0.15    0.07
  -4   4  13    0.20    0.08
   3  -4 -13    0.05    0.05
  -3   4  13   -0.01    0.05
   2  -4 -13    0.20    0.07
  -2   4  13    0.16    0.07
   1  -4 -13    0.42    0.08
  -1   4  13    0.33    0.07
   0  -4 -13    0.76    0.09
   1   4  13   -0.07    0.04
   2   4  13    2.44    0.14
   3   4  13    0.15    0.06
   5  -5 -13    0.08    0.06
  -5   5  13    0.10    0.07
   4  -5 -13   -0.04    0.05
  -4   5  13    0.05    0.07
   3  -5 -13    0.00    0.05
  -3   5  13    0.07    0.06
   2  -5 -13    0.61    0.09
  -2   5  13    0.50    0.09
   1  -5 -13    0.77    0.10
   0  -5 -13    0.33    0.07
  -1  -5 -13    0.20    0.07
   1   5  13    0.14    0.05
   2   5  13    1.67    0.12
  -4   6  13    0.03    0.07
   3  -6 -13    0.05    0.06
   2  -6 -13    0.07    0.06
   1  -6 -13    0.29    0.07
   0  -6 -13    0.07    0.05
  -1  -6 -13    0.07    0.06
   1   6  13    0.00    0.04
  -1 -10  14    0.06    0.08
   0 -10  14    0.38    0.10
  -2  -9  14    0.11    0.08
  -1  -9  14   -0.04    0.08
   0  -9  14    0.07    0.08
   1  -9  14    0.63    0.12
  -5  -8  14    0.19    0.10
  -4  -8  14   -0.02    0.09
  -3  -8  14   -0.14    0.07
  -2  -8  14   -0.08    0.07
  -1  -8  14    0.06    0.08
   0  -8  14    0.46    0.11
   1  -8  14    0.27    0.10
   2  -8  14    0.13    0.09
  -6  -7  14    0.18    0.09
  -5  -7  14    0.05    0.08
  -4  -7  14   -0.07    0.06
  -4  -7  14   -0.07    0.07
  -3  -7  14   -0.10    0.07
  -2  -7  14    0.34    0.09
  -1  -7  14   -0.03    0.07
   0  -7  14    0.78    0.12
   1  -7  14    0.19    0.09
   2  -7  14    0.18    0.08
   3  -7  14    1.09    0.14
  -6  -6  14    0.10    0.08
  -5  -6  14    0.09    0.07
  -5  -6  14   -0.01    0.06
  -4  -6  14    0.01    0.06
  -4  -6  14   -0.04    0.06
  -3  -6  14    0.15    0.07
  -3  -6  14    0.19    0.07
  -2  -6  14    2.91    0.18
  -1  -6  14    0.36    0.09
   0  -6  14    0.13    0.08
   1  -6  14    0.38    0.10
   2  -6  14    0.07    0.08
   3  -6  14    1.18    0.14
   4  -6  14    0.73    0.12
  -7  -5  14    0.19    0.08
  -6  -5  14   -0.13    0.05
  -6  -5  14    0.11    0.08
  -5  -5  14    0.10    0.07
  -5  -5  14   -0.08    0.05
  -4  -5  14    0.08    0.06
  -4  -5  14   -0.10    0.05
  -3  -5  14    0.39    0.08
  -3  -5  14    0.18    0.07
  -2  -5  14    0.46    0.09
  -1  -5  14    0.51    0.09
   0  -5  14    0.24    0.08
   1  -5  14    0.06    0.08
   2  -5  14    0.45    0.10
   3  -5  14    0.16    0.08
   4  -5  14    0.10    0.08
   5  -5  14    0.20    0.08
  -7  -4  14   -0.09    0.06
  -7  -4  14    0.13    0.07
  -6  -4  14   -0.05    0.06
  -5  -4  14    0.04    0.06
  -4  -4  14    0.24    0.07
  -3  -4  14    0.18    0.07
  -2  -4  14   -0.01    0.06
  -1  -4  14    0.02    0.06
   0  -4  14    1.41    0.12
   1  -4  14    0.02    0.07
   2  -4  14    0.03    0.07
   3  -4  14   -0.02    0.08
   4  -4  14    0.14    0.08
   5  -4  14    0.02    0.07
  -8  -3  14    0.02    0.07
  -7  -3  14    0.03    0.06
  -6  -3  14    0.06    0.06
  -5  -3  14    0.00    0.05
  -4  -3  14    1.91    0.14
  -3  -3  14    0.17    0.07
  -2  -3  14    0.00    0.05
  -1  -3  14    0.01    0.06
   0  -3  14    0.49    0.09
   1  -3  14    0.26    0.08
   2  -3  14    1.11    0.13
   3  -3  14    0.11    0.08
   4  -3  14   -0.01    0.07
  -8  -2  14   -0.12    0.06
  -7  -2  14   -0.04    0.06
  -6  -2  14    0.58    0.10
  -5  -2  14    0.08    0.06
  -4  -2  14    7.42    0.31
  -3  -2  14   -0.01    0.05
  -2  -2  14    0.20    0.06
  -1  -2  14    0.05    0.06
   0  -2  14    0.15    0.07
   1  -2  14    0.26    0.08
   2  -2  14    0.53    0.10
   3  -2  14    0.29    0.09
   4  -2  14    0.20    0.08
  -8  -1  14   -0.03    0.06
  -7  -1  14    0.06    0.07
  -6  -1  14    0.78    0.11
  -5  -1  14   -0.03    0.05
  -4  -1  14    3.70    0.20
  -3  -1  14    0.55    0.09
  -2  -1  14    0.19    0.06
  -1  -1  14    0.28    0.07
   0  -1  14    0.56    0.09
   1  -1  14    0.80    0.10
   2  -1  14    0.04    0.07
   3  -1  14    0.11    0.08
  -8   0  14    0.00    0.07
  -7   0  14    0.26    0.08
  -6   0  14    0.23    0.08
  -5   0  14    0.05    0.06
  -4   0  14    0.07    0.06
   3   0 -14    0.05    0.05
  -3   0  14    0.01    0.05
   2   0 -14   -0.03    0.04
  -2   0  14   -0.03    0.05
   1   0 -14    2.51    0.15
  -1   0  14    2.34    0.15
   0   0  14    1.35    0.12
   1   0  14    0.18    0.07
   2   0  14    2.34    0.15
   5   0  14    0.08    0.05
  -7   1  14    0.11    0.07
  -6   1  14    0.03    0.06
  -5   1  14    0.01    0.05
   4  -1 -14    0.81    0.10
  -4   1  14    0.94    0.11
   3  -1 -14    0.43    0.08
  -3   1  14    0.32    0.08
   2  -1 -14    0.51    0.08
  -2   1  14    0.52    0.09
   1  -1 -14    0.97    0.10
  -1   1  14    1.16    0.11
   0   1  14    1.85    0.13
   1   1  14    0.16    0.07
   4   1  14    0.02    0.05
  -7   2  14    0.05    0.07
  -6   2  14    0.08    0.07
   5  -2 -14    0.14    0.07
  -5   2  14    0.21    0.08
   4  -2 -14    0.40    0.08
  -4   2  14    0.61    0.10
   3  -2 -14    0.43    0.08
  -3   2  14    0.44    0.09
   2  -2 -14    1.22    0.11
  -2   2  14    1.22    0.11
   1  -2 -14    0.43    0.07
  -1   2  14    0.37    0.08
   0   2  14   -0.01    0.05
   4   2  14    0.08    0.05
   6  -3 -14    0.06    0.06
  -6   3  14   -0.06    0.06
   5  -3 -14    0.12    0.07
  -5   3  14    0.13    0.07
   4  -3 -14    0.15    0.07
  -4   3  14    0.12    0.07
   3  -3 -14    0.36    0.08
  -3   3  14    0.37    0.08
   2  -3 -14    0.28    0.07
  -2   3  14    0.33    0.08
   1  -3 -14    0.29    0.07
  -1   3  14    0.25    0.07
   0  -3 -14    0.22    0.06
   5  -4 -14    0.11    0.07
  -5   4  14    0.29    0.09
   4  -4 -14    0.03    0.06
  -4   4  14    0.03    0.07
   3  -4 -14    0.49    0.09
  -3   4  14    0.68    0.10
   2  -4 -14    0.26    0.07
  -2   4  14    0.16    0.07
   1  -4 -14    0.07    0.06
   0  -4 -14    1.84    0.14
   4  -5 -14    0.19    0.07
  -4   5  14    0.19    0.08
   3  -5 -14    0.33    0.08
  -3   5  14    0.25    0.08
   2  -5 -14    0.51    0.09
   1  -5 -14    0.91    0.11
   0  -5 -14    2.16    0.16
  -2  -9  15   -0.06    0.08
  -1  -9  15    0.01    0.09
   0  -9  15    0.53    0.11
  -5  -8  15   -0.02    0.09
  -3  -8  15   -0.03    0.08
  -2  -8  15    0.01    0.09
  -1  -8  15   -0.04    0.08
   0  -8  15    0.20    0.09
   1  -8  15    0.04    0.09
  -5  -7  15   -0.06    0.07
  -4  -7  15    0.28    0.09
  -4  -7  15    0.07    0.08
  -3  -7  15   -0.01    0.08
  -2  -7  15   -0.07    0.08
  -1  -7  15    0.00    0.08
   0  -7  15   -0.04    0.08
   1  -7  15   -0.12    0.07
   2  -7  15    0.26    0.10
  -6  -6  15    0.35    0.10
  -5  -6  15    0.16    0.08
  -5  -6  15   -0.07    0.07
  -4  -6  15    1.01    0.12
  -4  -6  15    0.99    0.13
  -3  -6  15    0.25    0.09
  -2  -6  15    0.08    0.08
  -1  -6  15    0.09    0.08
   0  -6  15    0.18    0.09
   1  -6  15    0.61    0.12
   2  -6  15    1.36    0.15
   3  -6  15    1.57    0.16
  -6  -5  15    0.18    0.08
  -6  -5  15    0.00    0.07
  -5  -5  15    0.12    0.07
  -5  -5  15    0.00    0.07
  -4  -5  15    0.61    0.10
  -4  -5  15    0.41    0.09
  -3  -5  15    0.01    0.07
  -3  -5  15    0.17    0.06
  -2  -5  15   -0.04    0.07
  -1  -5  15    0.88    0.11
   0  -5  15    0.23    0.09
   1  -5  15    1.10    0.13
   2  -5  15    0.21    0.09
   3  -5  15    0.53    0.11
  -7  -4  15    0.30    0.09
  -7  -4  15   -0.02    0.06
  -6  -4  15   -0.11    0.05
  -5  -4  15   -0.04    0.06
  -4  -4  15    0.47    0.09
  -3  -4  15   -0.09    0.06
  -2  -4  15    0.09    0.07
  -1  -4  15    0.83    0.11
   0  -4  15    0.46    0.10
   1  -4  15    0.95    0.12
   2  -4  15    0.65    0.12
   3  -4  15    0.35    0.10
   4  -4  15    0.01    0.07
  -8  -3  15   -0.02    0.07
  -7  -3  15   -0.12    0.05
  -6  -3  15   -0.01    0.06
  -5  -3  15    0.01    0.06
  -4  -3  15    3.67    0.20
  -3  -3  15    0.02    0.06
  -2  -3  15    0.50    0.09
  -1  -3  15    1.05    0.12
   0  -3  15    0.14    0.08
   1  -3  15    1.24    0.13
   2  -3  15    0.30    0.09
   3  -3  15    0.12    0.08
   4  -3  15   -0.04    0.07
  -7  -2  15   -0.01    0.06
  -6  -2  15    0.08    0.07
  -5  -2  15    0.04    0.06
  -4  -2  15    2.48    0.16
  -3  -2  15    0.24    0.07
  -2  -2  15    0.52    0.09
  -1  -2  15    0.81    0.10
   0  -2  15    0.00    0.06
   1  -2  15    0.47    0.10
   2  -2  15   -0.06    0.07
   3  -2  15   -0.05    0.07
  -7  -1  15   -0.02    0.06
  -6  -1  15   -0.03    0.06
  -5  -1  15    0.22    0.08
  -4  -1  15    0.01    0.06
  -3  -1  15    0.50    0.09
  -2  -1  15    0.41    0.08
  -1  -1  15    0.57    0.09
   0  -1  15    0.03    0.06
   1  -1  15   -0.10    0.06
   2  -1  15   -0.01    0.07
  -7   0  15    0.00    0.06
  -6   0  15    0.22    0.08
  -5   0  15    0.10    0.07
  -4   0  15    0.00    0.05
  -3   0  15    0.67    0.10
   2   0 -15    0.47    0.08
  -2   0  15    0.47    0.09
  -1   0  15   -0.04    0.05
   0   0  15    0.47    0.09
   1   0  15    0.22    0.08
   2   0  15    0.73    0.11
  -6   1  15    0.57    0.10
  -5   1  15   -0.05    0.05
   4  -1 -15    0.16    0.07
  -4   1  15    0.10    0.07
   3  -1 -15    0.11    0.06
  -3   1  15    0.19    0.07
   2  -1 -15    0.50    0.08
  -2   1  15    0.34    0.08
   1  -1 -15    0.31    0.07
  -1   1  15    0.35    0.08
   0   1  15    0.85    0.11
   1   1  15    0.25    0.08
  -6   2  15    0.37    0.09
   5  -2 -15   -0.03    0.05
  -5   2  15    0.04    0.06
   4  -2 -15    0.31    0.08
  -4   2  15    0.51    0.10
   3  -2 -15    0.03    0.06
  -3   2  15    0.06    0.06
   2  -2 -15   -0.01    0.05
  -2   2  15   -0.11    0.05
   1  -2 -15    0.13    0.06
  -1   2  15    0.17    0.07
   0   2  15   -0.05    0.06
   5  -3 -15    0.05    0.06
  -5   3  15   -0.03    0.06
   4  -3 -15    0.00    0.06
  -4   3  15   -0.04    0.06
   3  -3 -15    0.06    0.06
  -3   3  15   -0.02    0.06
   2  -3 -15    0.35    0.08
  -2   3  15    0.23    0.08
   1  -3 -15   -0.07    0.05
  -1   3  15    0.00    0.06
   4  -4 -15    0.14    0.07
  -4   4  15    0.00    0.06
   3  -4 -15    0.20    0.07
  -3   4  15    0.18    0.07
   2  -4 -15    0.01    0.06
  -2   4  15   -0.03    0.06
   1  -4 -15    0.09    0.06
  -3  -8  16   -0.14    0.08
  -2  -8  16    0.06    0.10
  -1  -8  16    0.13    0.09
  -5  -7  16   -0.02    0.08
  -4  -7  16    0.14    0.09
  -3  -7  16   -0.01    0.09
  -2  -7  16    0.14    0.09
  -1  -7  16    0.12    0.09
   0  -7  16   -0.01    0.09
  -5  -6  16    0.13    0.08
  -5  -6  16   -0.04    0.07
  -4  -6  16    0.11    0.08
  -3  -6  16    0.26    0.09
  -2  -6  16    0.03    0.08
  -1  -6  16    0.56    0.11
   0  -6  16    0.18    0.09
   1  -6  16    0.92    0.13
   2  -6  16    0.07    0.09
  -6  -5  16   -0.05    0.07
  -6  -5  16    0.23    0.08
  -5  -5  16    0.23    0.08
  -5  -5  16   -0.05    0.07
  -4  -5  16    0.20    0.07
  -4  -5  16   -0.01    0.07
  -3  -5  16    0.28    0.09
  -2  -5  16    0.50    0.10
  -1  -5  16    0.20    0.09
   0  -5  16    0.20    0.09
   1  -5  16    0.09    0.09
   2  -5  16    0.21    0.10
  -6  -4  16    0.18    0.08
  -5  -4  16   -0.05    0.07
  -4  -4  16   -0.06    0.06
  -3  -4  16   -0.05    0.07
  -2  -4  16    0.60    0.10
  -1  -4  16    0.20    0.08
   0  -4  16    0.43    0.10
   1  -4  16   -0.01    0.08
   2  -4  16   -0.01    0.08
   3  -4  16    0.28    0.10
  -7  -3  16    0.00    0.07
  -6  -3  16    2.00    0.16
  -5  -3  16   -0.06    0.06
  -4  -3  16    0.20    0.08
  -3  -3  16    0.02    0.07
  -2  -3  16   -0.03    0.06
  -1  -3  16   -0.01    0.07
   0  -3  16    0.52    0.10
   1  -3  16    0.02    0.08
   2  -3  16   -0.03    0.07
   3  -3  16    0.13    0.09
  -6  -2  16    1.74    0.15
  -5  -2  16    0.03    0.07
  -4  -2  16    0.12    0.07
  -3  -2  16   -0.06    0.06
  -2  -2  16    0.21    0.08
  -1  -2  16    0.07    0.07
   0  -2  16    0.03    0.07
   1  -2  16    0.11    0.08
   2  -2  16   -0.05    0.08
   3  -2  16   -0.07    0.07
  -6  -1  16    0.02    0.07
  -5  -1  16    0.05    0.06
  -4  -1  16    0.00    0.06
  -3  -1  16    0.39    0.09
  -2  -1  16    0.31    0.09
  -1  -1  16    0.15    0.08
   0  -1  16    0.46    0.09
   1  -1  16   -0.13    0.07
   2  -1  16   -0.13    0.07
  -6   0  16    0.13    0.08
  -5   0  16   -0.06    0.06
  -4   0  16    0.02    0.06
  -3   0  16    0.45    0.09
  -2   0  16    0.59    0.10
  -1   0  16   -0.06    0.06
   0   0  16    2.33    0.16
   1   0  16    0.00    0.07
  -5   1  16    0.07    0.07
  -4   1  16    0.27    0.08
   3  -1 -16    0.22    0.07
  -3   1  16    0.17    0.07
   2  -1 -16    0.23    0.07
  -2   1  16    0.11    0.07
  -1   1  16    0.01    0.07
   0   1  16    0.85    0.12
   5  -2 -16    0.11    0.07
   4  -2 -16    0.17    0.07
  -4   2  16    0.24    0.08
   3  -2 -16    0.19    0.07
  -3   2  16    0.24    0.08
   2  -2 -16    0.11    0.06
  -2   2  16    0.04    0.07
  -1   2  16   -0.12    0.05
   3  -3 -16   -0.06    0.05
  -3   3  16    0.05    0.07
   2  -3 -16    0.99    0.12
  -2   3  16    1.06    0.13
  -4  -6  17   -0.10    0.07
  -3  -6  17   -0.02    0.08
  -2  -6  17   -0.09    0.08
  -1  -6  17    0.10    0.09
  -5  -5  17   -0.14    0.07
  -5  -5  17    0.21    0.07
  -4  -5  17   -0.13    0.07
  -3  -5  17    0.15    0.09
  -2  -5  17   -0.06    0.07
  -1  -5  17    0.32    0.10
   0  -5  17    0.13    0.09
  -5  -4  17   -0.14    0.07
  -4  -4  17   -0.03    0.07
  -3  -4  17    0.14    0.08
  -2  -4  17    0.02    0.08
  -1  -4  17    0.49    0.11
   0  -4  17    0.24    0.10
   1  -4  17    0.16    0.09
  -5  -3  17    0.00    0.08
  -4  -3  17    0.19    0.08
  -3  -3  17    0.09    0.08
  -2  -3  17    0.10    0.08
  -1  -3  17    0.47    0.10
   0  -3  17   -0.08    0.08
   1  -3  17    0.06    0.09
   2  -3  17   -0.08    0.08
  -5  -2  17    0.14    0.08
  -4  -2  17    0.12    0.08
  -3  -2  17    0.22    0.08
  -2  -2  17   -0.11    0.07
  -1  -2  17   -0.04    0.07
   0  -2  17   -0.11    0.07
   1  -2  17    0.20    0.09
   2  -2  17   -0.04    0.08
  -4  -1  17    0.18    0.08
  -3  -1  17   -0.14    0.06
  -2  -1  17    0.21    0.08
  -1  -1  17    0.22    0.08
   0  -1  17   -0.02    0.07
   1  -1  17    0.31    0.10
  -4   0  17    0.32    0.09
  -3   0  17    0.05    0.07
  -2   0  17    0.78    0.11
  -1   0  17    0.13    0.08
   0   0  17    0.15    0.08
   1   0  17    0.18    0.09
   3  -1 -17    0.14    0.07
  -3   1  17    0.04    0.07
  -2   1  17    0.20    0.08
  -1   1  17   -0.05    0.07
   0   1  17   -0.12    0.06
   3  -2 -17   -0.01    0.06
  -2   2  17    0.04    0.07
  -1   2  17   -0.04    0.07
   0   0   0    0.00    0.00
;
_shelx_hkl_checksum     19166
_shelx_res_file
;
TITL I         P-1          R = 0.05
CELL  0.71073    7.3739    8.5110   12.4930   103.047   101.385    92.532
ZERR        2    0.0012    0.0013    0.0020     0.002     0.002     0.002
LATT   1
SFAC  C  H  N  O  S
UNIT    22   34   6  12   2
TEMP    23
L.S. 5
FMAP 2
PLAN 20
ACTA
BOND $H
SIZE 0.21 0.20 0.18
OMIT  -3  51
HTAB
CONF
EQIV $1 -x+1, -y, -z
HTAB O1 O5_$1
HTAB N1 S1
HTAB N1 O1
HTAB N3 O4
EQIV $2 -x+1, -y, -z+1
HTAB C11 O3_$2
EQIV $3 -x+1, -y+1, -z+1
HTAB O4 O3_$3
HTAB O4 O6
EQIV $4 -x+1, -y+1, -z
HTAB O5 O2_$4
HTAB O5 O4
EQIV $5 -x, -y+1, -z
HTAB O6 O2_$5
HTAB O6 O2
HTAB O6 N2
WGHT    0.072100    0.514600
FVAR       0.17763
S1    5    0.436311   -0.073071    0.182318    11.00000    0.05225    0.03748 =
         0.04117    0.00952    0.00826    0.01011
O1    4    0.205222   -0.205695   -0.115044    11.00000    0.07670    0.03448 =
         0.03857    0.00935   -0.00141    0.01064
AFIX   3
H1O   2    0.217042   -0.304286   -0.139295    11.00000   -1.50000
AFIX   0
O2    4    0.121987    0.283580   -0.063368    11.00000    0.08617    0.03503 =
         0.03974    0.00764    0.00058    0.01365
O3    4    0.606040    0.211186    0.477596    11.00000    0.08007    0.07466 =
         0.03283    0.00942   -0.00274    0.01207
N1    3    0.236534    0.085783    0.014085    11.00000    0.05080    0.03148 =
         0.02956    0.00563    0.00292    0.00450
AFIX  43
H1A   2    0.252548   -0.015358    0.006013    11.00000   -1.20000
AFIX   0
N2    3    0.303659    0.193636    0.117296    11.00000    0.04962    0.03441 =
         0.03088    0.00496    0.00393    0.00375
N3    3    0.461470    0.223705    0.300312    11.00000    0.05354    0.03635 =
         0.03234    0.00575    0.00015    0.00362
AFIX  43
H3B   2    0.454057    0.326602    0.316803    11.00000   -1.20000
AFIX   0
C1    1    0.080548    0.016465   -0.181126    11.00000    0.03628    0.03757 =
         0.03111    0.00832    0.00809    0.00363
C2    1    0.109508   -0.148539   -0.200499    11.00000    0.04307    0.03943 =
         0.03304    0.00976    0.00720    0.00316
C3    1    0.042420   -0.250683   -0.306051    11.00000    0.05677    0.03720 =
         0.03952    0.00464    0.00537    0.00597
AFIX  43
H3A   2    0.062759   -0.359721   -0.317618    11.00000   -1.20000
AFIX   0
C4    1   -0.054039   -0.194375   -0.394587    11.00000    0.04470    0.04916 =
         0.03411    0.00439    0.00260    0.00442
C5    1   -0.082246   -0.029533   -0.376154    11.00000    0.04240    0.05337 =
         0.03418    0.01051    0.00456    0.01140
AFIX  43
H5A   2   -0.145561    0.011415   -0.434467    11.00000   -1.20000
AFIX   0
C6    1   -0.015859    0.071502   -0.271396    11.00000    0.04191    0.04099 =
         0.03557    0.00943    0.00744    0.00983
AFIX  43
H6A   2   -0.035988    0.180552   -0.260331    11.00000   -1.20000
AFIX   0
C7    1   -0.125960   -0.307852   -0.508812    11.00000    0.08008    0.05914 =
         0.04195   -0.00419   -0.00696    0.00922
AFIX 137
H7A   2   -0.171319   -0.410416   -0.499629    11.00000   -1.50000
H7B   2   -0.027190   -0.323028   -0.548935    11.00000   -1.50000
H7C   2   -0.225056   -0.262192   -0.550428    11.00000   -1.50000
AFIX   0
C8    1    0.147108    0.138961   -0.072683    11.00000    0.04163    0.03497 =
         0.03300    0.00890    0.00726    0.00405
C9    1    0.390331    0.130310    0.192964    11.00000    0.03834    0.03523 =
         0.03434    0.00791    0.00808    0.00145
C10   1    0.542949    0.147469    0.378242    11.00000    0.04669    0.05545 =
         0.03422    0.01488    0.00681    0.00670
C11   1    0.548207   -0.030273    0.329122    11.00000    0.05361    0.05384 =
         0.04263    0.01940    0.01066    0.01392
AFIX  23
H11A  2    0.483667   -0.093970    0.367843    11.00000   -1.20000
H11B  2    0.675796   -0.057420    0.337293    11.00000   -1.20000
AFIX   0
O4    4    0.402694    0.544800    0.330049    11.00000    0.21620    0.06162 =
         0.09693   -0.02106   -0.07199    0.05212
AFIX   3
H4OA  2    0.355974    0.588490    0.384579    11.00000   -1.50000
H4OB  2    0.322094    0.553960    0.277809    11.00000   -1.50000
AFIX   0
O5    4    0.704708    0.507357    0.171760    11.00000    0.16246    0.05156 =
         0.13866    0.03622    0.08769    0.02169
AFIX   3
H5OA  2    0.754258    0.567687    0.138760    11.00000   -1.50000
H5OB  2    0.626408    0.516836    0.212830    11.00000   -1.50000
AFIX   0
O6    4    0.198425    0.541682    0.135589    11.00000    0.28531    0.06530 =
         0.07334   -0.01973   -0.06729    0.07425
AFIX   3
H6OA  2    0.107435    0.591773    0.114849    11.00000   -1.50000
H6OB  2    0.176605    0.466062    0.077139    11.00000   -1.50000
AFIX   0
HKLF 4
REM  I         P-1          R = 0.05
REM R1 =  0.0523 for    2266 Fo > 4sig(Fo)  and  0.0623 for all    2731 data
REM    191 parameters refined using      0 restraints
END
WGHT      0.0724      0.5129
REM Instructions for potential hydrogen bonds
HTAB O1 O5_$1
HTAB N1 S1
HTAB N1 O1
HTAB N3 O4
HTAB C11 O3_$2
HTAB O4 O3_$3
HTAB O4 O6
HTAB O5 O2_$4
HTAB O5 O4
HTAB O6 O2_$5
HTAB O6 O2
HTAB O6 N2
REM Highest difference peak  0.531,  deepest hole -0.435,  1-sigma level  0.059
Q1    1   0.4386  0.5613  0.3150  11.00000  0.05    0.53
Q2    1   0.2829  0.5205  0.3508  11.00000  0.05    0.52
Q3    1   0.0988  0.4834  0.1447  11.00000  0.05    0.40
Q4    1   0.2947  0.5434  0.1337  11.00000  0.05    0.35
Q5    1   0.2143  0.5815  0.1165  11.00000  0.05    0.33
Q6    1   0.3647  0.0294  0.1925  11.00000  0.05    0.30
Q7    1   0.4287  0.6189  0.3856  11.00000  0.05    0.25
Q8    1   0.1100  0.0642 -0.1397  11.00000  0.05    0.21
Q9    1   0.8174  0.5153  0.1810  11.00000  0.05    0.21
Q10   1  -0.2845 -0.3221 -0.5191  11.00000  0.05    0.21
Q11   1  -0.0393 -0.3980 -0.5140  11.00000  0.05    0.21
Q12   1   0.1270 -0.0385 -0.1949  11.00000  0.05    0.19
Q13   1   0.2917  0.3039  0.1042  11.00000  0.05    0.19
Q14   1   0.0400 -0.0566 -0.1748  11.00000  0.05    0.18
Q15   1   0.0369  0.2259 -0.0388  11.00000  0.05    0.18
Q16   1   0.6591  0.4549  0.0948  11.00000  0.05    0.18
Q17   1   0.7164  0.5036  0.2025  11.00000  0.05    0.17
Q18   1   0.5006  0.4961  0.1408  11.00000  0.05    0.17
Q19   1  -0.0687 -0.1209 -0.3768  11.00000  0.05    0.16
Q20   1   0.2923 -0.0784  0.1806  11.00000  0.05    0.16
;
_shelx_res_checksum     31105
_shelxl_version_number     '2014/6'
