# Supplementary material for: Crystal structure of (Z)-2-hy­droxy-4-methyl-N′-(4-oxo-1,3-thia­zolidin-2-yl­idene)benzohydrazide trihydrate
Source: Acta Crystallogr Sect E Struct Rep Online. 2014 Oct 29;70(Pt 11):o1199. doi: 10.1107/S1600536814023356 (PMC4257310; doi:10.1107/S1600536814023356)
Supplement: Supplementary file 2 [file e-70-o1199-Isup2.hkl]

#
# h,k,l, Fc-squared, Fo-squared, sigma(Fo-squared), status flag
#
data_I
_shelx_title ' I         P-1          R = 0.05'
_shelx_refln_list_code          4
_shelx_F_calc_maximum      179.62
_exptl_crystal_F_000       336.00
_reflns_d_resolution_high  0.8255

loop_
 _space_group_symop_operation_xyz
 'x, y, z'
 '-x, -y, -z'

_cell_length_a     7.3739
_cell_length_b     8.5110
_cell_length_c    12.4930
_cell_angle_alpha 103.047
_cell_angle_beta  101.385
_cell_angle_gamma  92.532

_shelx_F_squared_multiplier     1.000

loop_
 _refln_index_h
 _refln_index_k
 _refln_index_l
 _refln_F_squared_calc
 _refln_F_squared_meas
 _refln_F_squared_sigma
 _refln_observed_status
   1   0   0         23.01         23.61         0.67 o
   2   0   0       1005.51       1043.40        19.94 o
   3   0   0        306.06        270.67         8.56 o
   4   0   0         42.91         49.31         2.22 o
   5   0   0          0.58          0.11         0.55 o
   6   0   0        155.96        173.34         3.70 o
   7   0   0         28.12         40.95         2.21 o
   8   0   0         19.91         23.45         2.54 o
  -8   1   0         10.74          9.19         1.90 o
  -7   1   0          4.94          2.92         0.99 o
  -6   1   0        263.76        255.37         5.02 o
  -5   1   0         21.32         21.02         1.22 o
  -4   1   0        219.38        235.88         5.23 o
  -3   1   0        211.16        133.43         4.12 o
  -2   1   0       4188.88       4191.99        67.64 o
  -1   1   0         36.82         45.01         1.58 o
   0   1   0       4817.11       4523.83        76.73 o
   1   1   0        268.46        248.12         5.10 o
   2   1   0        561.67        550.90         9.01 o
   3   1   0         34.47         38.26         2.64 o
   4   1   0         88.58        106.48         2.34 o
   5   1   0         90.50        100.91         2.97 o
   6   1   0         23.53         19.65         1.52 o
   7   1   0         15.36         12.99         1.44 o
   8   1   0         18.10         18.70         2.22 o
  -8   2   0          0.68          2.11         0.99 o
  -7   2   0          0.39         -0.72         0.76 o
  -6   2   0          0.01         -0.09         0.76 o
  -5   2   0         20.59         22.80         1.58 o
  -4   2   0        380.75        362.32         7.67 o
  -3   2   0        174.78        166.07         3.10 o
  -2   2   0          4.90          8.55         1.11 o
  -1   2   0        145.10        164.18         3.81 o
   0   2   0         74.27         78.74         1.69 o
   1   2   0        787.11        768.52        43.79 o
   2   2   0          0.00          0.32         0.63 o
   3   2   0        423.84        397.57         8.30 o
   4   2   0         67.23         53.27         3.01 o
   5   2   0         33.74         22.74         1.52 o
   6   2   0        143.24        145.73         4.26 o
   7   2   0          6.69         11.53         1.58 o
   8   2   0         10.02         10.78         1.90 o
  -8   3   0          1.85          1.55         1.74 o
  -7   3   0         41.14         51.98         3.49 o
  -6   3   0         86.36         98.65         3.24 o
  -5   3   0        139.68        127.33         5.39 o
  -4   3   0         74.69         84.75         4.44 o
  -3   3   0        795.77        791.44        13.16 o
  -2   3   0        890.30        901.97        19.05 o
  -1   3   0        379.48        385.19         8.40 o
   0   3   0       1724.42       1779.02        51.03 o
   2   3   0         40.71         42.46         2.38 o
   3   3   0        190.74        198.92         4.72 o
   4   3   0         64.10         72.28         2.58 o
   5   3   0          7.01         16.68         1.52 o
   6   3   0        184.50        203.41         5.48 o
   7   3   0         10.32         10.36         1.52 o
   8   3   0          1.04         -0.32         1.27 o
  -8   4   0         57.12         53.61         3.33 o
  -7   4   0        138.89        138.45         4.37 o
  -6   4   0          7.15          6.89         2.69 o
  -5   4   0        179.83        192.75         5.44 o
  -4   4   0          0.10          0.52         0.41 o
  -3   4   0          0.98          1.82         0.41 o
  -2   4   0        418.55        454.99        10.09 o
  -1   4   0        785.77        875.28        14.42 o
   0   4   0        616.92        677.75        11.25 o
   1   4   0         92.36        105.99         2.19 o
   2   4   0        321.95        307.96         6.70 o
   3   4   0         54.79         57.02         2.54 o
   4   4   0          3.85          6.59         1.10 o
   5   4   0          2.51          0.53         0.85 o
   6   4   0         12.52         11.84         1.58 o
   7   4   0          4.59          3.36         1.34 o
  -7   5   0         76.30         87.43         3.47 o
  -6   5   0         13.97         10.25         1.44 o
  -5   5   0         14.85         11.54         0.97 o
  -4   5   0        124.71        111.61        16.16 o
  -3   5   0          1.48         -0.22         0.29 o
  -2   5   0        180.18        234.14         4.37 o
  -1   5   0         37.91         32.11         1.18 o
   0   5   0         39.96         29.35         1.10 o
   1   5   0         81.58         92.13         2.10 o
   2   5   0         85.82         38.03         3.17 o
   3   5   0         60.94         53.87         2.16 o
   4   5   0          8.48         10.14         1.34 o
   5   5   0         17.69          6.48         1.43 o
   6   5   0         14.73         13.08         1.63 o
   7   5   0          6.80          4.75         1.39 o
  -7   6   0          0.79          0.63         1.58 o
  -6   6   0          0.22         -0.45         0.76 o
  -5   6   0         13.02         17.77         1.19 o
  -4   6   0          0.26          0.63         0.60 o
  -3   6   0          5.48          5.83         0.99 o
  -2   6   0        140.86        150.43         4.26 o
  -1   6   0         33.90         24.80         1.21 o
   0   6   0         16.14         18.08         1.00 o
   1   6   0        178.65        161.45         3.34 o
   3   6   0          0.62          0.92         0.87 o
   4   6   0        175.41        181.18         5.09 o
   5   6   0        133.50        148.03         4.91 o
   6   6   0         12.36         16.96         1.92 o
  -6   7   0          0.01         -0.52         1.43 o
  -5   7   0         16.74         12.49         1.44 o
  -4   7   0          8.06          9.89         1.14 o
  -3   7   0          0.88          0.54         0.65 o
  -2   7   0          2.73          1.58         0.65 o
  -1   7   0        132.64        121.57         2.88 o
   0   7   0        104.83        103.30         3.07 o
   1   7   0        161.29        172.54         4.56 o
   2   7   0         14.19         19.33         2.69 o
   3   7   0         52.84         50.40         2.40 o
   4   7   0        212.17        207.66         5.86 o
   5   7   0         45.25         39.95         3.01 o
  -5   8   0         14.02         15.05         3.17 o
  -4   8   0         55.67         51.22         2.00 o
  -3   8   0        104.21        109.13         2.89 o
  -2   8   0          0.36         -0.48         0.65 o
  -1   8   0        120.50        133.95         3.25 o
   0   8   0         57.21         64.34         2.64 o
   1   8   0          0.14         -0.53         0.85 o
   2   8   0          5.32          3.57         1.10 o
   3   8   0         27.30         25.33         3.64 o
   4   8   0          1.04          0.11         2.22 o
  -4   9   0         36.13         37.53         2.29 o
  -3   9   0         29.40         38.22         1.76 o
  -2   9   0         46.75         48.87         1.91 o
  -1   9   0          0.30         -0.91         0.82 o
   0   9   0          2.61          2.43         0.85 o
   1   9   0          2.03          0.03         0.87 o
   2   9   0          3.66          1.38         0.89 o
   3   9   0         21.53         23.29         3.33 o
  -1  10   0          4.83          8.78         1.52 o
   0  10   0          0.88         -0.32         1.10 o
   0 -10   1         88.39         84.96         3.34 o
   1 -10   1         30.95         33.85         2.69 o
   2 -10   1          1.64          2.47         1.44 o
  -3  -9   1         11.83         13.00         1.63 o
  -2  -9   1         13.62         17.14         3.33 o
  -1  -9   1          0.20          0.11         1.27 o
   0  -9   1          0.85          2.54         1.10 o
   1  -9   1          4.07          4.41         0.98 o
   2  -9   1         38.57         38.16         1.81 o
   3  -9   1         33.80         33.34         1.93 o
   4  -9   1          2.25          3.04         1.05 o
  -4  -8   1          8.43          5.60         1.39 o
  -3  -8   1         37.39         32.80         1.92 o
  -2  -8   1          0.98          2.51         1.10 o
  -1  -8   1         15.26         17.31         2.06 o
   0  -8   1          0.27          0.32         0.71 o
   1  -8   1         94.39         77.14         2.32 o
   2  -8   1         30.05         23.01         1.39 o
   3  -8   1        157.84        146.01         3.52 o
   4  -8   1         76.10         78.73         2.97 o
   5  -8   1         37.19         36.22         3.01 o
  -5  -7   1         41.80         34.94         2.20 o
  -4  -7   1          7.07          6.66         1.16 o
  -3  -7   1         88.78         91.23         4.28 o
  -2  -7   1         26.56         23.20         1.42 o
  -1  -7   1         78.10         74.48         2.69 o
   0  -7   1         64.99         55.39         1.81 o
   1  -7   1         74.57         67.54         2.07 o
   2  -7   1         46.11         42.51         3.22 o
   3  -7   1        196.37        191.88         4.13 o
   4  -7   1        120.84        115.05         2.92 o
   5  -7   1          2.93          4.48         1.05 o
   6  -7   1         42.17         42.22         2.35 o
  -6  -6   1         84.41         78.16         5.23 o
  -5  -6   1         45.15         53.28         2.69 o
  -4  -6   1         12.06         13.55         2.54 o
  -3  -6   1          2.02          3.08         0.87 o
  -2  -6   1          0.23         -0.53         0.57 o
  -1  -6   1         23.00         21.01         1.02 o
   0  -6   1          3.31          3.46         0.68 o
   1  -6   1        126.69        115.78         2.70 o
   2  -6   1        600.32        614.55        10.55 o
   3  -6   1         38.43         45.13         1.63 o
   4  -6   1         40.00         44.31         1.70 o
   5  -6   1          0.16         -0.95         0.76 o
   6  -6   1          0.71         -0.79         0.90 o
   7  -6   1          6.86          3.20         1.22 o
  -7  -5   1          0.02         -0.68         1.16 o
  -6  -5   1          5.38          9.93         1.39 o
  -5  -5   1         33.05         35.84         2.11 o
  -4  -5   1         53.32         49.47         2.24 o
  -3  -5   1          0.35          1.40         0.59 o
  -2  -5   1        158.43        160.37         3.59 o
  -1  -5   1        369.45        347.32         6.14 o
   0  -5   1       1886.58       1967.58        31.67 o
   1  -5   1        251.66        261.16         4.84 o
   2  -5   1        230.30        225.84         4.37 o
   3  -5   1        110.80         89.53         3.33 o
   4  -5   1          3.55          3.06         1.92 o
   5  -5   1         10.86          5.96         1.11 o
   6  -5   1        213.69        215.08         5.81 o
   7  -5   1         69.44         75.17         3.02 o
  -7  -4   1          9.63          6.70         1.39 o
  -6  -4   1         29.87         38.80         2.16 o
  -5  -4   1         62.30         54.82         4.28 o
  -4  -4   1         17.22         16.54         1.34 o
  -3  -4   1        177.43        190.32         4.63 o
  -2  -4   1       1132.43       1239.57        30.11 o
  -1  -4   1         28.95         24.31         0.85 o
   0  -4   1       1612.20       1714.59        27.54 o
   1  -4   1        495.89        462.69        18.39 o
   2  -4   1         76.91         85.27         2.43 o
   3  -4   1         97.21         61.92         2.12 o
   4  -4   1         16.40         13.63         1.90 o
   5  -4   1          1.25         -0.27         0.76 o
   6  -4   1        252.96        257.36         6.49 o
   7  -4   1         58.44         53.41         2.69 o
   8  -4   1         15.76         16.36         1.79 o
  -8  -3   1          9.53         10.03         1.58 o
  -7  -3   1         36.68         41.90         3.80 o
  -6  -3   1         50.75         29.36         3.01 o
  -5  -3   1         21.80         22.54         1.58 o
  -4  -3   1        111.48        115.55         2.41 o
  -3  -3   1        166.00        152.82         3.80 o
  -2  -3   1          5.98          3.57         0.53 o
  -1  -3   1         11.39         11.74         0.67 o
   0  -3   1       5698.96       5794.45        93.27 o
   1  -3   1         66.43        102.09         2.69 o
   2  -3   1          0.04          0.63         0.63 o
   3  -3   1          0.79          0.09         0.27 o
   4  -3   1         63.36         66.91         2.21 o
   5  -3   1          5.16          2.89         0.82 o
   6  -3   1         25.11         16.41         1.44 o
   7  -3   1         45.40         52.65         2.38 o
   8  -3   1         17.95         20.41         1.79 o
  -8  -2   1          5.82          6.66         1.34 o
  -7  -2   1         20.07         15.21         1.52 o
  -6  -2   1          1.22          3.42         0.99 o
  -5  -2   1         14.49         17.99         1.74 o
  -4  -2   1        113.90        128.37         2.75 o
  -3  -2   1        553.63        557.98        11.95 o
  -2  -2   1         35.68         44.12         1.33 o
  -1  -2   1        173.96        174.88         4.72 o
   0  -2   1       1495.60       1505.54        24.09 o
   1  -2   1          9.85         25.51         0.84 o
   3  -2   1        199.44        236.60         4.18 o
   4  -2   1         40.64         32.06         1.44 o
   5  -2   1         34.64         44.97         3.17 o
   6  -2   1         61.78         59.42         2.35 o
   7  -2   1         34.93         34.74         1.90 o
   8  -2   1          2.27          2.89         0.99 o
  -8  -1   1          2.13          0.63         1.27 o
  -7  -1   1          0.73          1.00         0.76 o
  -6  -1   1          1.74          0.32         0.76 o
  -5  -1   1        166.34        151.36         3.96 o
  -4  -1   1          0.50          0.63         0.53 o
  -3  -1   1          7.49          6.54         0.76 o
  -2  -1   1         75.34         62.73         2.69 o
  -1  -1   1        217.00        257.44         5.01 o
   0  -1   1       1748.49       1681.90        27.25 o
   1  -1   1         45.75         69.45         1.93 o
   2  -1   1         11.10         12.36         1.27 o
   3  -1   1          0.06          0.82         1.11 o
   4  -1   1         34.32         23.66         1.22 o
   5  -1   1        124.16        111.64         2.60 o
   6  -1   1         21.75         28.89         1.44 o
   7  -1   1         26.14         28.28         3.80 o
   8  -1   1          1.02          0.00         1.27 o
  -8   0   1         13.29         12.04         1.90 o
  -7   0   1         31.65         29.86         2.22 o
  -6   0   1          2.97          5.71         0.99 o
  -5   0   1         83.53         83.36         3.17 o
  -4   0   1         90.82         71.95         2.85 o
  -3   0   1         23.16         16.45         1.43 o
  -2   0   1       9613.65      10138.15       255.46 o
  -1   0   1        289.41        293.61         6.34 o
   0   0   1        500.73        540.27         8.71 o
   1   0   1        169.52        128.58         2.91 o
   2   0   1         99.95         82.11         1.63 o
   3   0   1        837.95        861.52        14.18 o
   4   0   1        207.83        228.25         5.23 o
   5   0   1         88.80        106.00         2.55 o
   6   0   1          0.09          1.24         0.59 o
   7   0   1          0.29         -0.95         0.95 o
   8   0   1          4.08          4.75         1.27 o
  -8   1   1         31.67         19.33         2.22 o
  -7   1   1         37.17         46.22         2.54 o
  -6   1   1         12.80          9.83         1.12 o
  -5   1   1         90.31         89.47         5.07 o
  -4   1   1          3.34          2.57         0.67 o
  -2   1   1       2467.14       2450.96        50.63 o
  -1   1   1         89.10         77.69         1.90 o
   0   1   1        593.18        550.22        13.95 o
   1   1   1        371.56        324.88        10.38 o
   2   1   1        521.39        532.29         8.78 o
   3   1   1        189.14        178.00         3.33 o
   4   1   1         25.75         30.20         1.19 o
   5   1   1         13.36         17.55         1.43 o
   6   1   1          0.22          2.61         0.99 o
   7   1   1         33.06         34.23         2.54 o
   8   1   1         11.29         14.90         2.22 o
  -8   2   1          0.03         -0.32         1.27 o
  -7   2   1         12.32          7.61         1.12 o
  -6   2   1          0.72          0.05         0.79 o
  -5   2   1         55.50         52.86         1.98 o
  -4   2   1          4.18          7.52         0.76 o
  -3   2   1         55.34         52.30         1.33 o
  -2   2   1       1372.67       1339.74        25.99 o
  -1   2   1        328.61        311.11         5.26 o
   0   2   1          5.05          1.58         0.63 o
   1   2   1       1402.17       1507.61        24.25 o
   2   2   1        116.51        111.02        17.12 o
   3   2   1          3.92          4.80         0.49 o
   4   2   1        304.46        287.02         6.54 o
   5   2   1        118.16         98.83         3.20 o
   6   2   1         27.35         18.38         1.52 o
   7   2   1         36.57         31.18         2.05 o
   8   2   1         21.76         21.55         2.54 o
  -8   3   1         56.00         64.66         4.12 o
  -7   3   1         11.10         11.91         1.44 o
  -6   3   1          8.60          8.49         1.22 o
  -5   3   1         72.54         73.66         2.07 o
  -4   3   1         49.95         49.79         1.52 o
  -3   3   1        399.58        367.35        11.09 o
  -2   3   1       2778.89       2804.68        53.34 o
   1   3   1        818.24        746.60        20.13 o
   2   3   1        453.14        451.32         9.29 o
   3   3   1        345.23        340.98         7.53 o
   4   3   1        202.83        242.42         5.86 o
   5   3   1         59.28         69.94         2.81 o
   6   3   1         19.52         25.59         1.82 o
   7   3   1         12.95         16.09         2.85 o
  -8   4   1         57.97         55.15         3.80 o
  -7   4   1         15.50         10.48         1.44 o
  -6   4   1          0.33          0.44         0.65 o
  -5   4   1         23.19         27.04         1.59 o
  -4   4   1         54.85         52.78         2.02 o
  -3   4   1        421.27        408.84         7.33 o
  -2   4   1       1726.68       1865.48        30.09 o
  -1   4   1        123.19        111.75         3.02 o
   0   4   1        567.50        605.79        10.10 o
   1   4   1          1.74          0.19         0.53 o
   2   4   1        160.60        141.66         3.57 o
   3   4   1         74.07         79.87         2.64 o
   4   4   1         13.30         10.22         1.43 o
   5   4   1          0.73          0.42         0.85 o
   6   4   1          2.95         -1.05         0.87 o
   7   4   1          9.79         11.01         1.58 o
  -7   5   1          3.33          5.73         1.22 o
  -6   5   1          3.74          2.82         1.11 o
  -5   5   1         38.20         33.89         1.44 o
  -4   5   1        357.34        341.58         6.31 o
  -3   5   1        112.60        113.09         2.60 o
  -2   5   1         56.63         41.77         4.65 o
  -1   5   1        169.88        158.34         3.21 o
   0   5   1        118.56        121.25         2.63 o
   2   5   1         34.52         44.73         1.95 o
   3   5   1         74.38         76.52         2.69 o
   4   5   1        199.85        182.26         5.02 o
   5   5   1         13.52         13.30         1.58 o
   6   5   1          2.00          2.01         1.27 o
  -7   6   1          1.05          0.92         1.11 o
  -6   6   1         72.78         77.91         4.12 o
  -5   6   1         93.23        112.85         3.51 o
  -4   6   1        140.23        138.62         3.28 o
  -3   6   1         73.79         64.52         2.00 o
  -2   6   1         86.43         84.00         2.91 o
  -1   6   1        194.24        187.42         4.92 o
   0   6   1        127.50        137.21         3.04 o
   2   6   1         12.61         20.64         1.58 o
   3   6   1        257.49        249.04         6.24 o
   4   6   1        186.18        225.46         6.01 o
   5   6   1         44.88         46.40         2.64 o
   6   6   1         14.02         16.07         3.49 o
  -6   7   1         45.45         49.79         2.57 o
  -5   7   1         79.01         79.99         2.48 o
  -4   7   1          0.32          0.15         0.62 o
  -3   7   1        189.64        173.66         3.81 o
  -2   7   1          0.76          0.98         0.65 o
  -1   7   1          5.88          5.33         0.69 o
   0   7   1          9.56         12.09         2.54 o
   1   7   1        118.93        109.22         3.80 o
   2   7   1        117.39         97.95         3.34 o
   3   7   1        133.01        127.72         8.24 o
   4   7   1         55.56         42.97         2.40 o
   5   7   1         35.30         30.49         2.16 o
  -5   8   1         91.17         95.16         3.43 o
  -4   8   1         30.98         28.17         2.46 o
  -3   8   1         22.07         18.97         1.25 o
  -2   8   1         27.70         24.40         1.39 o
  -1   8   1          0.50          1.55         0.82 o
   0   8   1         12.76         20.05         1.58 o
   1   8   1         83.24         92.03         3.27 o
   2   8   1         12.68          8.11         1.34 o
   3   8   1          1.24          1.18         1.43 o
   4   8   1          1.18         -0.85         1.27 o
  -4   9   1          1.11          3.55         0.88 o
  -3   9   1         12.73         12.76         1.21 o
  -2   9   1         84.88         80.88         2.97 o
  -1   9   1         30.67         28.75         1.82 o
   0   9   1         34.57         30.56         1.87 o
   1   9   1          5.12          2.65         1.10 o
   2   9   1         56.99         62.89         2.87 o
  -1 -10   2          0.08         -0.32         0.87 o
   0 -10   2         53.84         55.16         3.01 o
   1 -10   2         25.33         26.48         3.01 o
   2 -10   2         41.03         44.28         2.82 o
  -3  -9   2          0.19          1.41         1.43 o
  -2  -9   2         10.07          8.87         1.58 o
  -1  -9   2          8.62          7.25         2.54 o
   0  -9   2          0.12         -0.63         0.85 o
   1  -9   2        122.27        136.75         3.44 o
   2  -9   2         35.22         41.91         1.91 o
   3  -9   2          4.72          3.30         0.88 o
   4  -9   2          2.90          2.60         1.05 o
  -5  -8   2         25.81         26.39         2.16 o
  -4  -8   2          4.95          4.29         1.43 o
  -3  -8   2         10.75          6.66         1.16 o
  -2  -8   2         39.09         37.84         1.92 o
  -1  -8   2        200.30        215.92         5.56 o
   0  -8   2          9.08          6.04         0.88 o
   1  -8   2         40.94         42.79         1.76 o
   2  -8   2         57.07         60.00         2.37 o
   3  -8   2          0.09         -0.35         0.59 o
   4  -8   2          9.16          9.08         1.58 o
   5  -8   2          0.27          0.21         0.99 o
  -6  -7   2         61.77         66.30         2.97 o
  -5  -7   2          9.99          7.45         1.39 o
  -4  -7   2         14.73         17.23         1.74 o
  -3  -7   2        119.93        134.52         3.98 o
  -2  -7   2         19.29         20.36         1.42 o
  -1  -7   2         56.64         48.43         1.74 o
   0  -7   2         79.07         88.20         2.39 o
   1  -7   2         45.98         43.22         2.96 o
   2  -7   2         52.97         54.50         1.87 o
   3  -7   2         64.83         61.47         2.04 o
   4  -7   2          0.58         -0.32         0.82 o
   5  -7   2          6.33          9.67         1.74 o
   6  -7   2          3.00          4.61         1.22 o
  -6  -6   2          8.81          4.96         1.74 o
  -5  -6   2          6.17          4.66         1.13 o
  -4  -6   2          9.43         10.56         1.74 o
  -3  -6   2         46.52         38.93         2.54 o
  -2  -6   2         23.35         16.43         1.02 o
  -1  -6   2          2.29          2.49         0.51 o
   0  -6   2         63.65         51.21         1.84 o
   1  -6   2          0.03          1.35         0.52 o
   2  -6   2         51.10         48.73         1.68 o
   3  -6   2         33.77         36.88         1.48 o
   4  -6   2         49.76         48.89         4.60 o
   5  -6   2        114.26        122.00         5.07 o
   6  -6   2        118.60        130.61         7.13 o
   7  -6   2         49.25         50.28         2.79 o
  -7  -5   2          3.31          2.64         1.13 o
  -6  -5   2          1.69         -0.63         1.90 o
  -5  -5   2         25.37         29.76         1.87 o
  -4  -5   2        127.23        133.10         3.93 o
  -2  -5   2          2.46          6.71         0.63 o
  -1  -5   2        323.52        324.14         5.76 o
   0  -5   2        119.80        142.88         2.92 o
   1  -5   2        179.70        178.71         3.58 o
   2  -5   2          0.73          0.45         0.63 o
   3  -5   2        456.52        470.02         8.26 o
   4  -5   2         73.43         67.31         6.18 o
   5  -5   2        502.90        505.57        11.15 o
   6  -5   2        147.42        140.07         4.37 o
   7  -5   2         13.70         11.74         1.57 o
  -7  -4   2          0.06          0.37         1.10 o
  -6  -4   2         12.05         13.98         1.39 o
  -5  -4   2         47.61         47.17         2.16 o
  -4  -4   2         47.48         49.37         1.92 o
  -3  -4   2        102.96         82.37         2.46 o
  -2  -4   2        286.72        279.93         5.04 o
  -1  -4   2        488.24        535.19         8.93 o
   0  -4   2        441.83        468.11         7.91 o
   1  -4   2       1088.99       1034.02        20.04 o
   2  -4   2         87.29         71.62         1.75 o
   3  -4   2        325.28        275.49         6.04 o
   4  -4   2        153.29        158.16         4.11 o
   5  -4   2        206.47        225.66         7.61 o
   6  -4   2          3.04          4.31         0.99 o
   7  -4   2          2.94          4.25         2.38 o
   8  -4   2          6.11          7.56         1.44 o
  -8  -3   2         48.16         42.15         2.45 o
  -7  -3   2          3.65          0.53         0.85 o
  -6  -3   2         34.65         36.77         2.11 o
  -5  -3   2        125.59        134.24         3.80 o
  -4  -3   2         10.84          9.41         0.62 o
  -3  -3   2          2.13          2.04         0.42 o
  -2  -3   2        460.27        505.77        11.89 o
  -1  -3   2          0.19          0.24         0.39 o
   0  -3   2          3.83          5.31         0.46 o
   1  -3   2        375.89        396.59         8.63 o
   2  -3   2         53.43         58.25         1.67 o
   3  -3   2        183.43        205.07         4.91 o
   4  -3   2        213.18        226.93         8.24 o
   5  -3   2          6.97          7.92         1.58 o
   6  -3   2          0.04          0.27         0.76 o
   7  -3   2         13.50         12.47         1.44 o
   8  -3   2         23.78         22.75         1.90 o
  -8  -2   2         20.04         21.46         3.80 o
  -7  -2   2         25.21         37.72         2.38 o
  -6  -2   2         34.21         39.54         1.92 o
  -5  -2   2         28.00         21.91         1.10 o
  -4  -2   2         97.63         90.03         3.59 o
  -3  -2   2        157.11        160.07         3.04 o
  -2  -2   2        831.16        903.90        22.50 o
  -1  -2   2        398.72        386.50         6.38 o
   0  -2   2       2537.13       2663.49        43.03 o
   1  -2   2        509.26        483.81         9.57 o
   2  -2   2       1638.19       1659.58        35.34 o
   3  -2   2          0.01          0.00         0.30 o
   4  -2   2       1175.49       1262.96        28.21 o
   5  -2   2          0.03          0.51         0.49 o
   6  -2   2         40.58         42.90         4.12 o
   7  -2   2         47.06         52.65         4.91 o
   8  -2   2         25.09         31.30         2.12 o
  -8  -1   2         21.58         17.88         1.75 o
  -7  -1   2          7.01          2.85         0.99 o
  -6  -1   2          4.75          2.50         0.82 o
  -5  -1   2         37.51         40.22         1.82 o
  -4  -1   2        229.06        277.01         7.92 o
  -3  -1   2        147.85        143.67         4.44 o
  -2  -1   2      32261.95      31359.74       604.79 o
  -1  -1   2        373.11        361.21         6.99 o
   0  -1   2       1468.79       1545.11        38.98 o
   1  -1   2         23.21         22.46         0.99 o
   2  -1   2        812.10        805.29        34.23 o
   3  -1   2         68.81         36.77         1.90 o
   4  -1   2        806.57        854.04        17.59 o
   5  -1   2         16.85         20.37         1.03 o
   6  -1   2         66.65         59.77         2.54 o
   7  -1   2         61.19         65.81         3.80 o
   8  -1   2         14.57         15.53         2.22 o
  -8   0   2         36.81         45.47         2.54 o
  -7   0   2          0.40          0.72         0.76 o
  -6   0   2          4.90          4.12         1.27 o
  -5   0   2         60.71         47.22         2.22 o
  -4   0   2        654.91        692.21        18.07 o
  -3   0   2        139.07        154.99         4.44 o
  -2   0   2      10101.38       9917.55       249.44 o
  -1   0   2        182.70        130.06         7.61 o
   0   0   2       1125.46       1077.57        17.18 o
   1   0   2       1620.89       1545.62        24.91 o
   2   0   2          5.87          5.93         0.53 o
   3   0   2         57.64         47.99         1.54 o
   4   0   2         38.27         44.15         2.44 o
   5   0   2         81.49         84.19         2.18 o
   6   0   2         64.19         70.41         2.47 o
   7   0   2         34.96         43.74         2.85 o
   8   0   2          2.33          3.49         1.27 o
  -8   1   2          3.82          4.12         1.27 o
  -7   1   2          2.85          6.02         1.27 o
  -6   1   2        109.59        126.46         4.75 o
  -5   1   2         28.08         37.72         1.90 o
  -4   1   2         50.79         48.49         2.22 o
  -3   1   2         13.44          3.49         0.63 o
  -2   1   2        443.46        492.27         9.88 o
  -1   1   2        876.45        930.07        17.95 o
   0   1   2         27.82         18.40         0.90 o
   1   1   2        554.61        517.88         8.41 o
   2   1   2        370.23        407.95         8.73 o
   3   1   2        254.95        263.95         4.67 o
   4   1   2         95.81        106.34         2.34 o
   5   1   2         78.47         96.79         3.11 o
   6   1   2         65.52         71.79         2.74 o
   7   1   2         18.42         25.67         2.54 o
   8   1   2          2.54          2.54         1.58 o
  -8   2   2          8.28         10.78         1.90 o
  -6   2   2         42.52         38.67         2.54 o
  -5   2   2        140.63        127.76         3.56 o
  -4   2   2        298.48        270.61         5.03 o
  -3   2   2        112.23        104.96         3.52 o
  -2   2   2       1588.56       1686.15        42.79 o
  -1   2   2          5.02         11.67         1.11 o
   0   2   2       1245.93       1292.80        31.06 o
   1   2   2        266.48        251.76        11.09 o
   2   2   2          2.85          1.73         0.41 o
   3   2   2         16.28         16.57         0.92 o
   4   2   2        826.77        849.61        14.11 o
   5   2   2         92.25         80.79         4.60 o
   6   2   2         15.81         17.98         1.52 o
   7   2   2         10.92         11.73         1.90 o
  -8   3   2          0.86          0.00         1.27 o
  -7   3   2         45.66         58.95         3.49 o
  -6   3   2         23.70         28.07         1.79 o
  -5   3   2         54.42         56.23         2.51 o
  -4   3   2        558.26        579.37         9.95 o
  -3   3   2         73.06        102.93         3.16 o
  -2   3   2       1547.92       1661.40        26.83 o
  -1   3   2        214.46        234.67         5.10 o
   0   3   2        262.37        258.63         7.29 o
   1   3   2        173.10        185.14         4.33 o
   2   3   2          2.34          1.93         0.57 o
   3   3   2        122.67        119.31         3.27 o
   4   3   2        228.83        266.51         6.31 o
   5   3   2         83.23         99.13         4.28 o
   6   3   2          0.13          0.11         1.27 o
   7   3   2          0.07          0.63         1.27 o
  -8   4   2          3.11          3.49         1.58 o
  -7   4   2         25.35         23.77         2.54 o
  -6   4   2         55.02         54.59         1.93 o
  -5   4   2         11.43          9.97         0.97 o
  -4   4   2        579.60        615.51        12.68 o
  -3   4   2          0.03          0.36         0.41 o
  -2   4   2          7.03          2.54         0.46 o
  -1   4   2         38.67         32.44         1.29 o
   0   4   2        129.73        105.23         4.44 o
   1   4   2        118.81        102.55         2.19 o
   2   4   2          1.52          2.01         0.57 o
   3   4   2          0.06          0.87         1.74 o
   4   4   2         19.64         32.50         6.66 o
   5   4   2          0.62          2.56         1.10 o
   6   4   2          7.15          9.32         1.52 o
   7   4   2          3.63          4.56         2.22 o
  -7   5   2         12.14         14.90         2.22 o
  -6   5   2         47.69         46.16         2.12 o
  -5   5   2          4.74          4.29         0.78 o
  -4   5   2          1.75          1.01         0.59 o
  -3   5   2         12.56         10.71         0.96 o
  -2   5   2         41.66         36.58         1.34 o
  -1   5   2         30.71         31.14         1.52 o
   0   5   2        196.12        188.27         7.29 o
   1   5   2         51.18         60.56         1.79 o
   2   5   2        256.66        252.70         6.01 o
   3   5   2        151.35        162.79         4.49 o
   4   5   2         31.98         26.85         2.06 o
   5   5   2         35.01         25.53         2.05 o
   6   5   2         15.39         12.40         1.58 o
  -7   6   2         13.00          9.19         1.90 o
  -6   6   2          1.07          2.22         0.78 o
  -5   6   2          3.88          4.13         0.78 o
  -4   6   2          0.08          0.02         0.49 o
  -3   6   2         35.52         28.12         1.30 o
  -2   6   2        329.81        285.55         5.46 o
   0   6   2          4.93          3.80         1.90 o
   1   6   2         19.97         19.54         3.49 o
   2   6   2        707.67        726.43        15.15 o
   3   6   2        151.95        147.35         4.33 o
   4   6   2          5.14          5.16         1.13 o
   5   6   2         16.96         22.07         3.01 o
  -6   7   2         15.98         17.75         2.22 o
  -5   7   2         11.32         13.25         1.21 o
  -4   7   2          0.77          0.80         0.79 o
  -3   7   2        122.28        134.59         3.31 o
  -2   7   2         14.70         16.62         1.44 o
  -1   7   2          0.01         -0.11         0.57 o
   0   7   2         16.39         17.06         1.43 o
   1   7   2         31.98         26.48         1.75 o
   2   7   2         61.50         57.69         2.58 o
   3   7   2          1.26          4.23         1.13 o
   4   7   2          0.07         -0.43         1.90 o
   5   7   2          2.12          0.32         1.43 o
  -5   8   2         16.32         16.13         1.57 o
  -4   8   2          9.10         11.94         1.58 o
  -3   8   2          0.71          0.18         0.95 o
  -2   8   2         50.20         53.65         2.28 o
  -1   8   2          6.08          8.29         1.05 o
   0   8   2          0.05          0.21         0.85 o
   1   8   2         23.83         26.13         1.82 o
   2   8   2         30.23         29.39         1.87 o
   3   8   2          2.99          3.82         1.13 o
  -4   9   2         82.39         82.86         3.11 o
  -3   9   2          8.90         14.78         1.44 o
  -2   9   2          0.28          2.32         0.99 o
  -1   9   2          5.68          6.28         1.10 o
   0   9   2          5.27          4.44         1.05 o
   1   9   2         56.06         52.62         2.58 o
   2   9   2         58.90         61.57         8.08 o
  -1 -10   3         18.20         18.98         1.87 o
   0 -10   3         29.67         31.73         2.11 o
   1 -10   3          0.12          0.00         0.85 o
   2 -10   3          1.10          2.59         0.88 o
  -3  -9   3          4.55          3.07         1.16 o
  -2  -9   3          1.06          0.03         0.87 o
  -1  -9   3          3.80          1.20         0.87 o
   0  -9   3         29.81         30.12         4.12 o
   1  -9   3        136.65        127.43         3.25 o
   2  -9   3         44.68         49.68         1.96 o
   3  -9   3         43.66         49.34         2.43 o
   4  -9   3         14.73         16.03         1.75 o
  -5  -8   3         22.85         18.86         1.92 o
  -4  -8   3          6.14          3.90         1.16 o
  -3  -8   3          0.01          0.49         0.89 o
  -2  -8   3         16.77         11.58         1.39 o
  -1  -8   3         34.15         30.07         1.87 o
   0  -8   3          2.69          2.45         0.75 o
   1  -8   3        137.10        142.04         3.35 o
   2  -8   3         69.44         72.44         2.24 o
   3  -8   3         28.00         31.07         1.98 o
   4  -8   3        124.82        123.01         4.02 o
   5  -8   3         42.68         38.45         2.43 o
  -6  -7   3          2.05          1.15         1.16 o
  -5  -7   3          9.67         14.17         1.67 o
  -4  -7   3          1.43          2.59         2.22 o
  -3  -7   3          5.19          7.29         1.13 o
  -2  -7   3          0.15          0.16         0.60 o
  -1  -7   3         93.28         86.28         2.34 o
   0  -7   3        279.48        276.74         5.35 o
   1  -7   3        136.30        128.64         3.07 o
   2  -7   3        139.31        120.95         3.02 o
   3  -7   3          2.15          1.24         0.62 o
   4  -7   3          2.58          2.47         0.99 o
   5  -7   3          2.06          2.66         1.05 o
   6  -7   3          5.19          9.79         2.06 o
  -6  -6   3          8.19          9.90         1.42 o
  -5  -6   3          1.26         -0.74         0.85 o
  -4  -6   3         14.77         23.80         1.63 o
  -3  -6   3         99.18        100.00         3.22 o
  -2  -6   3        309.67        280.29         5.27 o
  -1  -6   3         57.46         54.40         1.63 o
   0  -6   3        254.16        261.90         4.98 o
   1  -6   3          0.95          0.48         0.52 o
   2  -6   3         68.91         58.83         1.87 o
   3  -6   3          0.01          0.06         0.81 o
   4  -6   3        334.90        334.87         7.81 o
   5  -6   3         54.75         60.51         2.57 o
   6  -6   3          3.62          4.35         1.22 o
   7  -6   3         25.84         23.60         2.12 o
  -7  -5   3         15.09         18.59         1.87 o
  -6  -5   3          0.26          0.60         1.11 o
  -5  -5   3         12.56         10.67         1.74 o
  -4  -5   3        188.00        161.54         4.40 o
  -3  -5   3          1.08         -0.08         0.47 o
  -2  -5   3        811.80        895.80        14.84 o
  -1  -5   3        144.86        142.84         2.95 o
   0  -5   3        131.26        142.23         2.94 o
   1  -5   3         10.46         10.98         0.84 o
   2  -5   3          0.46          1.44         0.49 o
   3  -5   3         53.83         48.53         5.23 o
   4  -5   3        730.77        533.42        17.43 o
   5  -5   3         69.71         63.01         2.79 o
   6  -5   3         26.58         24.20         1.90 o
   7  -5   3         35.71         39.41         2.35 o
  -8  -4   3          8.53          5.71         2.85 o
  -7  -4   3          8.34          6.49         3.64 o
  -6  -4   3         11.52         12.77         1.39 o
  -5  -4   3         10.25         12.39         1.13 o
  -4  -4   3         52.05         85.88         2.05 o
  -3  -4   3          6.52          8.98         0.95 o
  -2  -4   3       1977.04       2003.99        41.76 o
  -1  -4   3        151.44        159.64         4.11 o
   0  -4   3         18.34         14.27         2.09 o
   1  -4   3          9.56          8.01         0.65 o
   2  -4   3         16.73         26.70         1.15 o
   3  -4   3          1.17          0.63         0.75 o
   4  -4   3        144.30        119.69         3.56 o
   5  -4   3        115.71        123.61         5.71 o
   6  -4   3         91.39         98.25         5.07 o
   7  -4   3         15.79         24.09         2.85 o
  -8  -3   3          0.61         -0.63         2.22 o
  -7  -3   3          0.67          0.95         0.85 o
  -6  -3   3         18.41         19.75         1.58 o
  -5  -3   3         75.73         71.98         1.94 o
  -4  -3   3         11.08         30.25         1.04 o
  -3  -3   3         67.27         88.46         2.58 o
  -2  -3   3         11.39         15.14         1.06 o
  -1  -3   3         84.33         66.00         1.75 o
   0  -3   3        890.66        902.60        14.75 o
   1  -3   3         66.38         74.66         2.24 o
   2  -3   3        146.07        157.90         3.59 o
   3  -3   3          0.03         -0.51         0.53 o
   4  -3   3         47.13         49.46         1.98 o
   5  -3   3         77.92         61.80         3.80 o
   6  -3   3         63.10         62.10         2.43 o
   7  -3   3         11.14          9.12         1.22 o
   8  -3   3          3.13          3.17         1.12 o
  -8  -2   3          0.30         -0.57         1.05 o
  -7  -2   3         13.59         15.45         1.58 o
  -6  -2   3         11.90         12.95         1.07 o
  -5  -2   3         28.33         33.53         1.66 o
  -4  -2   3         56.44         72.37         2.52 o
  -3  -2   3          2.11          5.04         0.49 o
  -2  -2   3         24.95         34.73         1.05 o
  -1  -2   3          5.08         15.78         1.36 o
   0  -2   3        644.87        656.58        10.70 o
   1  -2   3         12.95         15.63         0.95 o
   2  -2   3        572.26        616.44        12.14 o
   3  -2   3        414.54        415.95         8.57 o
   4  -2   3          4.44         11.13         0.99 o
   6  -2   3          6.54          9.49         1.58 o
   7  -2   3          0.71          1.62         1.11 o
   8  -2   3          3.92          3.80         1.58 o
  -8  -1   3          0.36         -0.08         0.82 o
  -7  -1   3         32.78         36.05         1.81 o
  -6  -1   3         59.63         59.16         1.95 o
  -5  -1   3         36.58         41.92         1.75 o
  -4  -1   3       3107.54       3061.06        88.11 o
  -3  -1   3         19.06         34.16         1.74 o
  -2  -1   3        246.44        262.72         5.18 o
  -1  -1   3        142.73        123.93         4.12 o
   0  -1   3         95.26         99.20         2.85 o
   1  -1   3       1035.38       1004.07        16.13 o
   2  -1   3       1576.36       1454.93       165.92 o
   3  -1   3        222.59        232.26         4.20 o
   4  -1   3          2.92          2.44         0.95 o
   5  -1   3         45.03         39.30         2.85 o
   6  -1   3          5.33          9.29         1.12 o
   7  -1   3          7.33         13.31         1.43 o
   8  -1   3          0.28         -0.63         1.27 o
  -8   0   3          0.40          1.13         0.99 o
  -7   0   3         42.88         45.32         2.54 o
  -6   0   3         90.67         94.13         3.80 o
  -5   0   3          1.70          0.32         0.63 o
  -3   0   3        198.89        230.10         6.34 o
  -2   0   3       1101.89       1118.67        21.63 o
  -1   0   3          0.25          0.32         0.48 o
   0   0   3        858.88        962.85        15.44 o
   1   0   3        203.33        221.39         3.81 o
   2   0   3        168.48        159.55         2.92 o
   3   0   3        126.00         64.66         2.85 o
   4   0   3         32.65         25.58         1.29 o
   5   0   3         28.52         23.49         1.15 o
   6   0   3          6.02          4.44         0.90 o
   7   0   3          7.13          5.39         1.58 o
   8   0   3          6.49          4.12         1.58 o
  -8   1   3          3.29          6.97         1.58 o
  -7   1   3         28.31         34.55         2.22 o
  -6   1   3         24.15         31.06         1.90 o
  -5   1   3         31.42         46.59         2.22 o
  -4   1   3          0.02          0.16         0.48 o
  -3   1   3         53.94         61.49         1.75 o
  -2   1   3        123.76        108.40         3.17 o
  -1   1   3       1706.17       1731.11        33.08 o
   0   1   3          4.73          7.23         0.66 o
   1   1   3        536.52        568.23         9.28 o
   2   1   3        482.09        455.21         8.01 o
   3   1   3        314.57        349.40         7.83 o
   4   1   3         20.97         14.94         1.95 o
   5   1   3        134.31        134.96         3.42 o
   6   1   3         55.22         56.73         3.17 o
   7   1   3          3.11          0.95         1.27 o
  -8   2   3          4.87          4.44         1.58 o
  -7   2   3         28.66         24.72         2.54 o
  -6   2   3          4.20          4.75         1.27 o
  -5   2   3         60.03         66.16         2.35 o
  -4   2   3       1206.04       1206.10        23.78 o
  -3   2   3        153.91        160.63         3.79 o
  -2   2   3         18.46         16.40         0.82 o
  -1   2   3       1007.90        920.09        23.45 o
   0   2   3        927.91        994.97        16.05 o
   1   2   3       1880.39       2108.24        33.77 o
   2   2   3        686.48        806.39        17.02 o
   3   2   3        181.77        169.84         6.66 o
   4   2   3         36.48         36.51         1.82 o
   5   2   3         12.73         12.70         1.29 o
   6   2   3         57.21         57.99         2.74 o
   7   2   3          3.89          5.39         1.58 o
  -8   3   3          0.32          2.85         1.58 o
  -7   3   3          0.09         -0.95         0.95 o
  -6   3   3          7.95          6.04         0.90 o
  -5   3   3        128.14        111.73         3.33 o
  -4   3   3        405.25        440.58         9.34 o
  -3   3   3        147.60        116.08         2.97 o
  -2   3   3       1060.21       1012.20        19.85 o
  -1   3   3         11.80          9.78         1.11 o
   0   3   3         47.97         40.40         1.25 o
   1   3   3         69.86         72.25         1.75 o
   2   3   3        696.00        733.86        15.55 o
   3   3   3          6.49          4.96         0.82 o
   4   3   3         38.34         30.17         1.75 o
   5   3   3         26.52         22.24         1.75 o
   6   3   3         16.12         15.14         2.06 o
   7   3   3          3.22          3.49         1.58 o
  -8   4   3          0.36          0.00         1.27 o
  -7   4   3         11.43         10.46         1.90 o
  -6   4   3         44.51         50.87         2.24 o
  -5   4   3        106.52        124.87         3.56 o
  -4   4   3        169.45        156.65         4.02 o
  -3   4   3         87.53         94.16         3.96 o
  -2   4   3        125.83        143.22         3.50 o
  -1   4   3         12.09         11.68         0.82 o
   0   4   3         43.09         46.72         4.60 o
   1   4   3         80.55         76.07         7.32 o
   2   4   3        516.28        524.86        17.12 o
   3   4   3         40.70         35.75         1.82 o
   4   4   3          2.27          4.41         1.27 o
   5   4   3         64.13         68.79         2.87 o
   6   4   3          7.19          8.08         1.74 o
  -7   5   3         20.54         24.40         2.54 o
  -6   5   3         68.34         65.33         2.57 o
  -5   5   3         22.74         18.75         1.44 o
  -4   5   3         22.20         23.46         2.69 o
  -3   5   3        127.25        127.74         7.13 o
  -2   5   3         11.91         14.68         1.05 o
  -1   5   3          0.00          0.00         0.57 o
   0   5   3          0.12          0.32         0.22 o
   1   5   3        433.86        424.55        13.31 o
   2   5   3        207.90        148.65         5.07 o
   3   5   3        197.53        187.86         5.02 o
   4   5   3         35.16         33.27         2.05 o
   5   5   3         30.54         33.33         2.54 o
   6   5   3         12.80         10.20         1.74 o
  -7   6   3         23.86         22.82         2.54 o
  -6   6   3          9.34         10.03         2.54 o
  -5   6   3        141.36        156.87         4.75 o
  -4   6   3         15.29         13.89         1.22 o
  -3   6   3        139.44        131.86         3.65 o
  -2   6   3          2.21          4.59         0.95 o
  -1   6   3        211.54        204.01         5.10 o
   0   6   3        491.03        456.98         9.97 o
   1   6   3        666.71        677.60        14.16 o
   2   6   3        287.96        268.11         6.47 o
   3   6   3        170.60        176.97         4.95 o
   4   6   3         54.35         57.48         2.69 o
   5   6   3          2.89          1.90         1.13 o
  -6   7   3          8.30          8.17         1.22 o
  -5   7   3         68.97         66.16         3.01 o
  -4   7   3         12.30         13.64         1.34 o
  -3   7   3          2.79          4.06         1.27 o
  -2   7   3          0.03          0.00         0.57 o
  -1   7   3        207.57        204.63         5.55 o
   0   7   3          0.02          0.67         0.82 o
   1   7   3         60.36         55.71         2.35 o
   2   7   3          0.66          0.32         1.43 o
   3   7   3         23.32         21.93         1.87 o
   4   7   3          1.23          0.17         1.10 o
  -5   8   3          0.02          0.88         2.06 o
  -4   8   3          7.03          6.91         1.12 o
  -3   8   3         11.45         13.84         1.44 o
  -2   8   3         14.12         14.04         1.44 o
  -1   8   3         23.04         20.17         1.52 o
   0   8   3         90.01        100.69         3.50 o
   1   8   3         11.96         13.04         1.52 o
   2   8   3          7.24          7.34         1.34 o
   3   8   3          8.22          7.95         1.58 o
  -3   9   3          5.60          5.85         1.22 o
  -2   9   3         54.02         52.39         2.51 o
  -1   9   3         39.52         39.88         2.21 o
   0   9   3         70.31         72.41         2.97 o
   1   9   3          0.03         -0.85         1.27 o
  -1 -10   4         46.58         48.07         2.54 o
   0 -10   4         26.53         26.02         2.05 o
   1 -10   4          7.76          8.58         1.11 o
   2 -10   4          0.95          1.58         0.95 o
  -3  -9   4         55.87         59.30         3.17 o
  -2  -9   4          7.35          8.90         3.01 o
  -1  -9   4         68.00         67.87         3.96 o
   0  -9   4         38.53         46.07         2.22 o
   1  -9   4          1.86          3.26         1.22 o
   2  -9   4          5.19          5.73         1.43 o
   3  -9   4          0.41          0.32         1.43 o
   4  -9   4         52.72         59.95         2.74 o
  -5  -8   4         18.33         16.16         3.49 o
  -4  -8   4          5.98          2.77         0.89 o
  -3  -8   4         58.90         54.03         2.49 o
  -2  -8   4          7.49         11.57         1.39 o
  -1  -8   4         79.62         78.81         2.32 o
   0  -8   4        110.36        111.82         2.82 o
   1  -8   4         24.14         25.05         1.38 o
   2  -8   4         38.12         38.00         2.17 o
   3  -8   4         36.65         43.23         2.21 o
   4  -8   4         54.31         56.70         3.17 o
   5  -8   4         27.38         25.05         2.12 o
  -6  -7   4          2.88          0.63         2.85 o
  -5  -7   4         26.35         24.97         3.64 o
  -4  -7   4         13.75         25.62         1.70 o
  -3  -7   4         51.73         66.50         2.49 o
  -2  -7   4        139.06        126.89         3.69 o
  -1  -7   4          6.54          7.93         0.90 o
   0  -7   4         12.17         12.59         0.95 o
   1  -7   4         34.50         38.18         1.64 o
   2  -7   4         23.70         28.12         1.92 o
   3  -7   4         64.17         74.71         2.74 o
   4  -7   4         29.36         26.69         1.98 o
   5  -7   4        148.27        155.58         4.78 o
   6  -7   4          9.33         10.27         1.44 o
  -7  -6   4          4.31          4.44         2.85 o
  -6  -6   4         22.58         25.36         3.80 o
  -5  -6   4         34.68         40.18         2.69 o
  -4  -6   4         31.95         25.11         1.63 o
  -3  -6   4         36.42         24.82         2.06 o
  -2  -6   4          2.50          3.59         0.92 o
  -1  -6   4         98.34        107.52         2.58 o
   0  -6   4         18.02         20.38         1.11 o
   1  -6   4        307.15        288.27         5.44 o
   2  -6   4         95.86        102.09         2.55 o
   3  -6   4        677.58        657.33        13.81 o
   4  -6   4        228.12        228.15         5.91 o
   5  -6   4         75.70         72.43         3.02 o
   6  -6   4          3.53          2.98         1.05 o
  -7  -5   4         10.75         10.78         3.17 o
  -6  -5   4         37.05         35.03         1.95 o
  -5  -5   4         26.96         22.76         1.42 o
  -4  -5   4        147.78        178.03         4.63 o
  -3  -5   4        251.64        289.55         5.37 o
  -2  -5   4         54.19         64.11         1.78 o
  -1  -5   4        243.43        236.98         4.42 o
   0  -5   4         28.22         35.56         1.22 o
   1  -5   4        197.06        203.25         4.00 o
   2  -5   4        272.54        263.53         6.00 o
   4  -5   4          9.04          9.14         1.27 o
   5  -5   4          2.99          2.25         0.99 o
   6  -5   4          1.97          3.30         1.74 o
   7  -5   4         11.13          9.25         1.44 o
  -8  -4   4          6.78          6.02         2.85 o
  -7  -4   4         18.03         19.97         3.17 o
  -6  -4   4         18.64         27.22         1.90 o
  -5  -4   4         20.14         26.59         1.63 o
  -4  -4   4        191.30        193.02         4.24 o
  -3  -4   4          0.38          0.78         0.49 o
  -2  -4   4         52.88         57.46         1.39 o
  -1  -4   4        333.88        344.01         6.01 o
   0  -4   4         23.10          9.24         2.22 o
   1  -4   4        901.52        889.77        16.61 o
   2  -4   4        874.93        860.00        14.26 o
   3  -4   4         17.16         15.65         1.22 o
   4  -4   4         23.55         21.55         2.22 o
   5  -4   4         11.93         14.72         1.29 o
   6  -4   4         46.85         55.47         2.43 o
   7  -4   4         11.88         12.29         1.44 o
  -8  -3   4          7.98          8.24         2.85 o
  -7  -3   4         13.33         12.11         1.34 o
  -6  -3   4         11.50         13.11         2.22 o
  -5  -3   4         32.25         48.40         1.53 o
  -4  -3   4         23.67         24.61         2.64 o
  -3  -3   4         51.81         33.33         2.54 o
  -2  -3   4        112.43        114.89         2.25 o
  -1  -3   4        549.75        575.94        11.24 o
   0  -3   4        605.86        694.39        11.44 o
   1  -3   4        305.27        306.23         6.83 o
   2  -3   4       1540.87       1686.64        32.40 o
   3  -3   4         18.31         22.85         1.29 o
   4  -3   4         24.46         29.25         1.52 o
   5  -3   4         35.59         34.17         1.75 o
   6  -3   4         67.55         68.45         2.66 o
   7  -3   4         14.57         18.20         1.90 o
  -8  -2   4          1.71          1.90         2.22 o
  -7  -2   4          0.00         -0.40         0.82 o
  -6  -2   4         42.69         34.18         1.51 o
  -5  -2   4         27.66         15.16         2.00 o
  -4  -2   4       2853.26       2583.18       157.36 o
  -3  -2   4          2.39          4.26         0.53 o
  -2  -2   4        504.23        589.83        11.41 o
  -1  -2   4         35.06         49.04         1.29 o
   0  -2   4        224.20        285.25         8.87 o
   1  -2   4        846.66        875.34        17.01 o
   2  -2   4       1388.00       1602.51        30.73 o
   3  -2   4         36.18         34.55         1.52 o
   4  -2   4        117.82        117.34         3.20 o
   5  -2   4        150.84        136.35         3.79 o
   6  -2   4         61.07         68.49         2.57 o
   7  -2   4         13.73         13.63         1.44 o
  -8  -1   4          0.12         -0.04         0.82 o
  -7  -1   4          4.26          5.11         0.88 o
  -6  -1   4         58.10         66.72         2.28 o
  -5  -1   4          0.34          1.99         0.53 o
  -4  -1   4       3420.59       3465.24        65.43 o
  -3  -1   4         36.22         41.75         1.29 o
  -2  -1   4        258.00        247.27         4.95 o
  -1  -1   4       1468.06       1573.32        45.64 o
   0  -1   4          0.34          2.53         0.52 o
   1  -1   4        129.27        114.56         2.57 o
   2  -1   4        844.19        944.40        18.37 o
   3  -1   4         93.92         75.07         2.21 o
   4  -1   4        137.34        150.95         3.04 o
   5  -1   4        202.19        134.39         5.07 o
   6  -1   4         25.28         25.51         3.33 o
   7  -1   4          7.92          8.87         1.58 o
  -8   0   4          4.66          3.79         2.22 o
  -7   0   4          3.99          5.39         1.27 o
  -6   0   4          5.03          4.44         0.95 o
  -5   0   4         25.82         33.28         1.90 o
  -4   0   4        251.38        219.01         7.92 o
  -3   0   4        234.73        203.73         4.42 o
  -2   0   4          3.06          3.56         0.32 o
  -1   0   4         18.71         19.57         0.82 o
   0   0   4        890.44       1024.25        16.47 o
   1   0   4         46.29         45.59         1.15 o
   2   0   4        146.49        141.62         3.24 o
   3   0   4        339.11        380.23         6.57 o
   4   0   4        201.31        191.39         4.71 o
   5   0   4         68.03         60.72         5.55 o
   6   0   4          1.12          1.58         1.27 o
   7   0   4         17.86         15.85         2.22 o
  -8   1   4          9.29         11.09         1.90 o
  -7   1   4         11.63         14.90         1.90 o
  -6   1   4         61.81         58.32         2.85 o
  -5   1   4          1.31          0.95         0.95 o
  -4   1   4        116.01         98.84         2.66 o
  -3   1   4        165.07        166.23         3.73 o
  -1   1   4         30.23         17.85         1.11 o
   0   1   4         93.97        105.74         2.05 o
   1   1   4        528.61        596.52         9.76 o
   2   1   4       2668.17       2858.58        45.67 o
   3   1   4        570.97        546.29        17.53 o
   4   1   4        132.04        136.70         8.24 o
   5   1   4         54.89         56.07         2.85 o
   6   1   4          0.01         -0.32         1.27 o
   7   1   4          8.49         11.73         1.90 o
  -8   2   4         15.73         19.02         2.22 o
  -7   2   4         18.81         21.87         2.22 o
  -6   2   4        250.56        244.37         7.92 o
  -5   2   4          3.16          9.50         2.06 o
  -4   2   4        193.52        173.95         4.19 o
  -3   2   4         63.38         59.08         1.82 o
  -2   2   4          2.81          4.01         0.95 o
  -1   2   4        791.98        805.60        13.23 o
   0   2   4        134.37        124.89         2.47 o
   1   2   4        509.02        514.02        10.22 o
   2   2   4        631.78        659.45        15.81 o
   3   2   4        316.15        326.99         5.88 o
   4   2   4          1.67          0.26         0.79 o
   5   2   4          0.69          0.63         0.82 o
   6   2   4          0.26         -0.63         1.27 o
   7   2   4          0.32          0.32         1.27 o
  -8   3   4         23.59         20.28         2.54 o
  -7   3   4         11.87         11.09         1.90 o
  -6   3   4        354.10        351.09         8.12 o
  -5   3   4          4.89          6.79         0.95 o
  -4   3   4        117.40        119.58         3.20 o
  -3   3   4          0.03          0.25         0.53 o
  -2   3   4         72.52         67.81         4.44 o
  -1   3   4        102.05        100.64         2.66 o
   0   3   4        242.89        283.58         6.09 o
   1   3   4         25.49         28.47         1.03 o
   2   3   4         37.47         38.21         1.31 o
   4   3   4          9.37         10.89         1.29 o
   5   3   4          1.59          0.32         0.82 o
   6   3   4          6.28          2.85         1.27 o
   7   3   4          0.78         -1.27         1.27 o
  -8   4   4         30.49         33.60         2.85 o
  -7   4   4          9.29         10.04         2.06 o
  -6   4   4         45.82         48.73         2.21 o
  -5   4   4         15.95         15.66         1.22 o
  -4   4   4         25.39         25.78         2.38 o
  -3   4   4         17.69         13.30         1.05 o
  -2   4   4        379.06        357.64         7.76 o
  -1   4   4        140.96         74.48         3.49 o
   0   4   4        447.40        444.72         7.73 o
   1   4   4         16.61         25.59         1.70 o
   3   4   4         21.78         19.95         1.52 o
   4   4   4         10.20         11.20         1.29 o
   5   4   4          1.42          0.38         1.05 o
   6   4   4         54.00         58.89         3.01 o
  -7   5   4          7.07          6.18         1.12 o
  -6   5   4          1.86          0.27         0.76 o
  -5   5   4          0.14          0.16         0.67 o
  -4   5   4        118.62        126.59         3.65 o
  -3   5   4        171.90        187.63         4.64 o
  -2   5   4          3.97          1.49         0.76 o
  -1   5   4          0.70          0.48         0.48 o
   0   5   4        662.97        685.69        13.81 o
   1   5   4        268.99        235.46        14.10 o
   2   5   4          4.03          3.17         0.95 o
   3   5   4          9.09         10.09         2.06 o
   4   5   4         19.03         16.82         2.06 o
   5   5   4          0.18          0.98         1.10 o
  -7   6   4          1.54          2.38         1.12 o
  -6   6   4          0.40          0.32         0.90 o
  -5   6   4         16.10         18.72         1.57 o
  -4   6   4         11.16          9.78         1.22 o
  -3   6   4         38.48         32.69         1.75 o
  -2   6   4         11.66         11.51         1.05 o
  -1   6   4          0.04         -0.36         0.79 o
   0   6   4        457.56        451.89         8.23 o
   1   6   4          4.64          4.64         1.05 o
   2   6   4          6.20          6.90         1.10 o
   3   6   4          0.20         -0.21         1.27 o
   4   6   4         17.17         17.65         1.82 o
   5   6   4          1.51          1.16         1.13 o
  -6   7   4          2.01          2.11         0.99 o
  -5   7   4          6.48          5.13         1.12 o
  -4   7   4         45.38         51.23         2.21 o
  -3   7   4         20.42         26.37         1.75 o
  -2   7   4          0.17         -0.21         1.11 o
  -1   7   4          7.52          7.58         1.05 o
   0   7   4          5.37          6.24         1.05 o
   1   7   4          3.07          2.11         0.85 o
   2   7   4          2.28          4.46         1.10 o
   3   7   4          8.14         10.12         1.74 o
   4   7   4         12.07         10.14         1.58 o
  -5   8   4          3.08          6.66         1.74 o
  -4   8   4          3.03          2.99         0.99 o
  -3   8   4          2.82          1.87         0.99 o
  -2   8   4         31.19         30.70         3.33 o
  -1   8   4         53.50         54.42         2.69 o
   0   8   4         97.18         94.42         3.27 o
   1   8   4          0.33          0.95         1.43 o
   2   8   4         12.84          9.32         1.90 o
  -2   9   4          6.67         11.03         1.44 o
  -1   9   4         69.98         78.72         3.20 o
  -1 -10   5         24.30         18.98         1.87 o
   0 -10   5          7.54          8.63         1.34 o
   1 -10   5         26.33         28.87         1.68 o
   2 -10   5          2.56          1.93         1.10 o
  -3  -9   5          3.96          3.80         2.85 o
  -2  -9   5         16.11         15.20         2.06 o
  -1  -9   5         59.44         57.31         2.52 o
   0  -9   5         36.22         41.08         1.80 o
   1  -9   5         70.08         80.59         2.71 o
   2  -9   5        109.35        111.26         3.65 o
   3  -9   5         71.86         66.25         2.89 o
   4  -9   5          2.43          3.52         1.22 o
  -5  -8   5          0.40         -2.85         2.22 o
  -4  -8   5          0.01         -3.33         2.22 o
  -3  -8   5         14.58         13.51         1.42 o
  -2  -8   5         24.06         25.82         1.67 o
  -1  -8   5        103.31        108.87         2.86 o
   0  -8   5         34.65         28.70         1.44 o
   1  -8   5         24.39         23.60         1.30 o
   2  -8   5         44.16         38.87         2.05 o
   3  -8   5         28.31         29.63         1.98 o
   4  -8   5         15.72         19.14         1.75 o
   5  -8   5          3.59          2.16         1.05 o
  -6  -7   5          0.34         -3.33         2.22 o
  -5  -7   5          4.91          0.32         2.22 o
  -4  -7   5         21.47         14.13         1.42 o
  -3  -7   5         24.19         26.30         1.67 o
  -2  -7   5         63.56         64.13         2.64 o
  -1  -7   5          2.70          1.95         0.75 o
   0  -7   5          2.06          1.39         0.75 o
   1  -7   5         24.52         24.64         1.92 o
   2  -7   5        155.11        151.34         3.44 o
   3  -7   5          0.93          0.24         0.82 o
   4  -7   5          0.97          0.92         0.99 o
   5  -7   5         11.44         11.40         1.52 o
   6  -7   5         27.56         32.18         2.35 o
  -7  -6   5          0.03          1.58         2.54 o
  -6  -6   5         15.97         12.68         3.17 o
  -5  -6   5          1.61          4.12         2.22 o
  -4  -6   5        146.03        171.48         4.69 o
  -3  -6   5          6.79          5.55         1.38 o
  -2  -6   5        144.75        164.08         3.68 o
  -1  -6   5         66.08         71.04         2.06 o
   0  -6   5         21.43         20.62         1.11 o
   1  -6   5         77.52         86.84         2.33 o
   2  -6   5       1179.04       1210.91        20.08 o
   3  -6   5         11.87          9.83         1.29 o
   4  -6   5         25.28         22.73         1.67 o
   5  -6   5        113.38        111.25         3.80 o
   6  -6   5         39.32         28.64         2.12 o
  -7  -5   5          0.01          0.63         2.22 o
  -6  -5   5          8.09          8.87         2.54 o
  -5  -5   5          1.16          2.01         0.85 o
  -4  -5   5        469.91        424.56         9.29 o
  -3  -5   5         71.57         72.15         1.86 o
  -2  -5   5          0.11          0.32         0.52 o
  -1  -5   5         35.15         29.82         1.24 o
   0  -5   5         10.86         11.05         0.73 o
   1  -5   5        240.47        226.80         4.42 o
   2  -5   5        208.03        192.07         4.11 o
   4  -5   5         82.99         80.23         2.89 o
   5  -5   5         39.53         37.38         2.12 o
   6  -5   5         27.56         31.89         3.64 o
   7  -5   5          2.31          3.49         1.22 o
  -8  -4   5          1.24          1.58         2.54 o
  -7  -4   5          3.68         -1.90         1.90 o
  -6  -4   5          0.23         -0.32         1.58 o
  -5  -4   5          1.85          1.63         0.59 o
  -4  -4   5         74.68        103.77         2.66 o
  -3  -4   5        129.25        130.59         2.66 o
  -2  -4   5        324.88        318.71         5.67 o
  -1  -4   5        104.72        121.53         2.49 o
   0  -4   5        485.64        487.65        55.15 o
   1  -4   5         35.12         25.08         1.15 o
   2  -4   5          6.06          4.44         0.63 o
   3  -4   5        103.58         97.62         4.75 o
   4  -4   5        339.05        351.83         7.90 o
   5  -4   5         71.35         68.95         2.66 o
   6  -4   5          0.02         -0.82         0.76 o
   7  -4   5          3.50          5.07         1.22 o
  -8  -3   5          5.41          2.22         2.22 o
  -7  -3   5         14.36         17.75         3.17 o
  -6  -3   5         16.88         24.35         1.63 o
  -5  -3   5          5.27          4.44         0.63 o
  -4  -3   5         51.76         32.28         1.58 o
  -3  -3   5         34.54         31.44         1.21 o
  -2  -3   5        366.14        370.08         6.33 o
  -1  -3   5         95.00        102.61         2.07 o
   0  -3   5        763.49        786.71        12.94 o
   1  -3   5        170.24        193.65         6.34 o
   2  -3   5          2.36          7.88         0.82 o
   3  -3   5        483.50        502.51        10.47 o
   4  -3   5        107.29        109.92         3.20 o
   5  -3   5          4.13          2.68         1.27 o
   6  -3   5         15.19         12.31         3.17 o
   7  -3   5          7.68          7.92         1.29 o
  -8  -2   5         22.54         21.24         3.49 o
  -7  -2   5         18.80         19.65         3.17 o
  -6  -2   5        619.91        556.36         9.86 o
  -5  -2   5          0.90          0.82         0.53 o
  -4  -2   5          6.66         21.65         3.01 o
  -3  -2   5          8.19         12.61         1.11 o
  -2  -2   5         58.47         66.56         2.85 o
  -1  -2   5         25.99         30.82         0.85 o
   0  -2   5       1870.86       2008.49        50.39 o
   1  -2   5        304.44        309.43         6.45 o
   2  -2   5        140.12        133.19         4.91 o
   3  -2   5        332.07        331.15         7.13 o
   4  -2   5          2.41          0.00         0.57 o
   5  -2   5          3.72          4.36         0.99 o
   6  -2   5         13.88         14.50         1.44 o
   7  -2   5          5.62          9.55         1.34 o
  -8  -1   5         47.15         50.71         4.44 o
  -7  -1   5          0.70          2.15         1.27 o
  -6  -1   5        933.20       1017.69        20.21 o
  -5  -1   5          9.00         14.62         1.05 o
  -4  -1   5        190.56        160.60         3.73 o
  -3  -1   5          0.41          0.21         0.28 o
  -2  -1   5        502.71        507.11        15.53 o
  -1  -1   5        530.67        477.83         9.37 o
   0  -1   5        353.30        381.86         7.53 o
   1  -1   5        830.35        827.44        13.44 o
   2  -1   5         43.53         41.17         1.11 o
   3  -1   5         61.36         67.60         2.21 o
   4  -1   5          3.30          1.58         1.11 o
   5  -1   5         23.32         22.99         1.57 o
   6  -1   5          0.14         -0.59         0.79 o
   7  -1   5         11.96          7.92         1.90 o
  -7   0   5          0.54          1.90         1.58 o
  -6   0   5        118.87         95.40         5.07 o
  -5   0   5         12.65         10.19         1.05 o
  -4   0   5          9.45          4.19         0.57 o
  -3   0   5        283.76        267.13         4.85 o
  -2   0   5         65.84         66.69         1.42 o
  -1   0   5        454.78        476.51        29.40 o
   0   0   5         56.90         68.90         5.13 o
   1   0   5        138.35        158.04         2.97 o
   2   0   5         43.83         43.19         1.25 o
   3   0   5        280.16        293.92         5.23 o
   4   0   5         30.79         30.23         1.25 o
   5   0   5         32.10         33.07         1.90 o
   6   0   5        207.60        222.81         7.61 o
   7   0   5         15.63         19.02         2.54 o
  -8   1   5          0.83          0.44         1.05 o
  -7   1   5          3.77          1.27         1.27 o
  -6   1   5        144.62        116.95         4.44 o
  -5   1   5          0.37         -0.32         0.63 o
  -4   1   5          0.37          1.12         0.49 o
  -3   1   5        538.19        458.61         7.93 o
  -2   1   5        341.41        342.37        13.13 o
  -1   1   5        424.58        518.18         8.62 o
   0   1   5       2128.83       2355.13        76.82 o
   1   1   5         64.32         89.70         2.43 o
   2   1   5          2.69          1.81         0.84 o
   3   1   5          1.52          2.01         0.55 o
   4   1   5         97.39         94.98         2.31 o
   5   1   5         39.58         48.18         2.85 o
   6   1   5        442.85        427.88        12.99 o
   7   1   5          0.90          2.22         1.27 o
  -8   2   5          0.03          0.00         1.27 o
  -7   2   5         18.51         18.70         2.22 o
  -6   2   5        110.02        130.90         4.75 o
  -5   2   5         83.26         90.29         2.74 o
  -4   2   5        238.39        245.72         5.63 o
  -3   2   5         87.62         90.33         2.14 o
  -2   2   5         38.65         42.02         1.34 o
  -1   2   5        130.22        136.45         2.75 o
   0   2   5       1650.31       1854.14        29.83 o
   1   2   5          0.06         -0.17         0.27 o
   2   2   5        164.90        151.65         4.28 o
   3   2   5         11.73         10.34         0.99 o
   4   2   5        120.59        120.33         3.56 o
   5   2   5          7.62          8.87         1.58 o
   6   2   5         63.72         79.24         4.12 o
   7   2   5         13.79         10.78         1.90 o
  -8   3   5          0.29          0.32         1.27 o
  -7   3   5         30.79         35.18         2.54 o
  -6   3   5         45.12         42.18         1.98 o
  -5   3   5         23.21         20.04         1.44 o
  -4   3   5         82.19         74.56         2.43 o
  -3   3   5          4.66          4.13         0.76 o
  -2   3   5          2.37          1.71         0.46 o
  -1   3   5         47.86         49.73         1.49 o
   0   3   5        213.97        202.74         3.86 o
   1   3   5         20.84         31.68         1.52 o
   2   3   5          7.91          4.87         0.62 o
   3   3   5        147.30        152.87         4.11 o
   4   3   5         17.23         19.06         1.52 o
   5   3   5         24.79         22.15         1.67 o
   6   3   5          3.77          4.75         1.58 o
  -8   4   5          6.53          5.39         1.58 o
  -7   4   5          9.62          7.39         1.22 o
  -6   4   5         12.93         17.53         1.44 o
  -5   4   5         69.16         76.12         2.66 o
  -4   4   5         40.29         40.79         1.82 o
  -3   4   5         21.01         25.50         1.34 o
  -2   4   5         10.03          8.49         2.38 o
  -1   4   5        187.93        196.05         4.64 o
   0   4   5        265.24        271.25         5.08 o
   1   4   5        639.74        658.03        11.15 o
   2   4   5         61.69         74.07         2.58 o
   3   4   5        178.28        184.91         4.87 o
   4   4   5        103.39        102.42         5.23 o
   5   4   5          0.79          1.27         1.05 o
   6   4   5         13.29          7.29         1.90 o
  -7   5   5         40.57         49.29         2.43 o
  -6   5   5         12.84         17.20         2.06 o
  -5   5   5         73.59         75.67         2.66 o
  -4   5   5          2.63          2.13         0.76 o
  -3   5   5        106.11        113.22         3.27 o
  -2   5   5        444.76        443.59         9.51 o
  -1   5   5       1372.87       1384.10        27.03 o
   0   5   5        523.46        498.88         8.84 o
   1   5   5        360.49        325.19         7.39 o
   2   5   5        109.77         97.36         4.12 o
   3   5   5          4.06          5.19         1.05 o
   4   5   5         17.95         18.64         1.74 o
   5   5   5          7.91          9.40         1.52 o
  -6   6   5          3.35          5.07         1.12 o
  -5   6   5          6.22          5.59         1.12 o
  -4   6   5         15.83         14.83         1.44 o
  -3   6   5        222.60        202.71         5.10 o
  -2   6   5         77.60         85.07         2.81 o
  -1   6   5        192.97        183.32         3.96 o
   0   6   5          1.86          0.14         0.95 o
   1   6   5         58.09         60.24         2.58 o
   2   6   5         49.05         56.75         2.35 o
   3   6   5          1.02          0.53         0.85 o
   4   6   5          4.72          6.64         1.34 o
  -5   7   5          6.64          4.05         0.99 o
  -4   7   5          6.12          5.94         1.11 o
  -3   7   5         75.41         73.80         2.74 o
  -2   7   5         39.17         41.25         2.05 o
  -1   7   5          0.06          0.47         0.69 o
   0   7   5          5.64          7.22         1.05 o
   1   7   5         30.69         25.01         1.63 o
   2   7   5          9.35         11.58         1.34 o
   3   7   5          1.74          2.64         2.06 o
  -4   8   5         19.04         21.10         1.75 o
  -3   8   5         26.51         27.40         2.69 o
  -2   8   5        134.66        138.12         5.25 o
  -1   8   5          0.18          1.23         1.11 o
   0   8   5         33.00         37.25         2.22 o
   1   8   5          3.37          2.54         1.05 o
  -1 -10   6          7.02          5.54         1.16 o
   0 -10   6          2.73          2.31         1.10 o
   1 -10   6          2.73          4.31         1.29 o
  -3  -9   6         53.30         55.47         5.39 o
  -2  -9   6         71.17         80.19         6.34 o
  -1  -9   6          0.84          2.19         1.11 o
   0  -9   6         35.05         31.30         1.61 o
   1  -9   6         19.36         19.85         1.75 o
   2  -9   6         72.06         78.72         2.97 o
   3  -9   6         16.62         17.48         1.90 o
  -5  -8   6         32.95         36.77         4.75 o
  -4  -8   6         36.32         31.69         4.44 o
  -3  -8   6         14.80         15.85         3.17 o
  -2  -8   6         29.73         27.29         1.67 o
  -1  -8   6          0.01         -0.71         0.56 o
   0  -8   6         35.79         37.26         1.61 o
   1  -8   6          0.08          0.84         0.73 o
   2  -8   6          8.75         11.72         1.43 o
   3  -8   6        155.62        158.40         4.64 o
   4  -8   6         28.52         30.10         2.05 o
   5  -8   6          9.95          8.36         1.52 o
  -6  -7   6         13.04         12.36         3.17 o
  -5  -7   6         15.22         14.58         3.17 o
  -4  -7   6         23.50         23.77         3.49 o
  -3  -7   6         21.49         19.02         3.17 o
  -2  -7   6          0.89          1.28         1.27 o
  -1  -7   6         26.09         21.09         1.38 o
   0  -7   6         48.25         47.83         2.40 o
   1  -7   6        381.81        380.63         7.08 o
   2  -7   6        137.10        138.96         3.96 o
   3  -7   6        115.17        118.46         3.73 o
   4  -7   6         21.00         22.33         1.90 o
   5  -7   6          1.90          1.33         2.06 o
  -6  -6   6         53.46         66.56         5.71 o
  -5  -6   6         42.64         42.79         4.44 o
  -4  -6   6          0.84         -0.95         1.58 o
  -3  -6   6         10.09          8.11         0.78 o
  -2  -6   6         54.01         56.98         1.78 o
  -1  -6   6        133.27        145.21         3.15 o
   0  -6   6        363.03        373.97         6.80 o
   1  -6   6        821.63        876.32        14.70 o
   2  -6   6         27.84         25.97         1.58 o
   3  -6   6        106.81         91.70         3.20 o
   4  -6   6         53.55         49.11         2.43 o
   5  -6   6         23.00         23.22         1.90 o
   6  -6   6          0.19          0.79         2.06 o
  -7  -5   6          4.91          1.58         2.22 o
  -6  -5   6         81.72         64.02         5.07 o
  -5  -5   6          3.08          3.49         1.90 o
  -4  -5   6          9.66          7.36         1.22 o
  -3  -5   6         61.14         70.03         2.81 o
  -2  -5   6          2.32          4.14         0.99 o
  -1  -5   6        250.54        244.76         4.66 o
   0  -5   6        498.76        546.09         9.41 o
   1  -5   6        132.57        125.14         6.44 o
   2  -5   6         53.89         42.16         8.40 o
   3  -5   6         18.90         14.60         1.29 o
   4  -5   6         14.34         14.63         2.85 o
   5  -5   6          3.41          2.75         0.99 o
   6  -5   6          0.45          1.08         1.05 o
  -7  -4   6          1.96          0.32         1.90 o
  -6  -4   6          5.10          6.34         2.22 o
  -5  -4   6          0.08          1.78         0.82 o
  -4  -4   6          0.23          1.58         0.76 o
  -3  -4   6        167.25        155.65         3.13 o
  -2  -4   6         46.66         38.65         1.42 o
  -1  -4   6          3.15          5.07         0.52 o
   0  -4   6        117.37        157.05         4.26 o
   1  -4   6         62.99         67.60         1.85 o
   3  -4   6         10.28          6.30         1.11 o
   4  -4   6         48.04         54.34         3.64 o
   5  -4   6         10.78         11.99         1.29 o
   6  -4   6         49.92         46.07         2.35 o
   7  -4   6         10.85         13.57         1.67 o
  -8  -3   6          4.80         -1.27         2.22 o
  -7  -3   6          2.75          1.58         1.90 o
  -6  -3   6        206.45        226.32         6.31 o
  -5  -3   6          4.05         10.49         3.01 o
  -4  -3   6         49.66         53.85         1.58 o
  -3  -3   6          2.27          3.87         1.27 o
  -2  -3   6          4.59          4.19         0.32 o
  -1  -3   6        218.37        236.88         4.95 o
   0  -3   6       1061.91       1174.55        45.51 o
   1  -3   6        127.32        147.12         3.43 o
   2  -3   6         55.44         67.57         2.54 o
   3  -3   6        180.41        184.59         4.56 o
   4  -3   6        230.77        225.71         5.55 o
   5  -3   6         26.89         29.38         2.54 o
   6  -3   6        178.87        181.20         5.01 o
   7  -3   6         19.49         23.95         1.90 o
  -8  -2   6          1.70          4.12         2.22 o
  -7  -2   6          0.19          2.88         2.22 o
  -6  -2   6        500.65        416.47        13.95 o
  -5  -2   6         11.91         20.92         2.22 o
  -4  -2   6         67.60         68.87         1.87 o
  -3  -2   6        230.34        218.06         7.61 o
  -2  -2   6         20.46         16.16         1.58 o
  -1  -2   6         23.37         29.74         0.85 o
   0  -2   6        801.83        954.96        24.40 o
   1  -2   6         66.87         72.99         2.05 o
   2  -2   6        168.82        186.64         4.42 o
   3  -2   6        273.05        295.16         6.54 o
   4  -2   6         13.64         11.13         1.22 o
   5  -2   6         15.66         16.08         1.58 o
   6  -2   6         69.66         64.83         2.57 o
   7  -2   6         10.53          8.24         1.58 o
  -8  -1   6          1.78          2.85         1.90 o
  -7  -1   6          5.88          3.17         1.58 o
  -6  -1   6        140.31        145.16         6.34 o
  -5  -1   6         52.99         62.64         2.05 o
  -4  -1   6         59.05         64.29         3.49 o
  -3  -1   6        120.96        118.25         2.64 o
  -2  -1   6         94.69        105.54         4.44 o
  -1  -1   6        118.63        114.65         2.58 o
   0  -1   6        109.89        120.87         2.33 o
   1  -1   6        565.44        544.46         9.02 o
   2  -1   6        258.36        257.83         4.62 o
   3  -1   6        274.60        283.56         6.36 o
   4  -1   6         49.22         51.86         1.98 o
   5  -1   6         26.48         24.34         1.67 o
   6  -1   6         82.97         80.25         3.96 o
   7  -1   6          0.25         -0.95         1.27 o
  -8   0   6          2.62          3.49         1.90 o
  -7   0   6          0.98          0.63         1.58 o
  -6   0   6          0.09          0.00         0.57 o
  -5   0   6         73.27         60.08         2.69 o
  -4   0   6         45.70         36.73         2.38 o
  -3   0   6         13.75         12.20         0.63 o
  -2   0   6          0.03          0.05         0.38 o
  -1   0   6        969.93       1058.81        17.23 o
   0   0   6       1494.12       1620.39        26.15 o
   1   0   6       1021.69       1065.62        17.39 o
   2   0   6        273.50        281.13         5.05 o
   3   0   6         62.75         56.98         1.63 o
   4   0   6          2.04          1.43         1.11 o
   5   0   6          2.10          2.22         0.90 o
   6   0   6        288.86        304.58         9.83 o
   7   0   6          8.01         12.04         1.90 o
  -8   1   6         57.40         57.68         4.44 o
  -7   1   6          0.11          0.95         0.82 o
  -6   1   6         19.98         18.70         2.06 o
  -5   1   6         71.16         79.27         2.58 o
  -4   1   6         64.34         69.95         1.84 o
  -3   1   6        384.82        344.20         9.19 o
  -2   1   6          1.26          1.32         0.29 o
  -1   1   6        357.17        389.79         6.76 o
   0   1   6        564.42        640.73        10.70 o
   1   1   6        709.31        799.17        13.21 o
   2   1   6         45.99         50.89         1.52 o
   3   1   6          0.09         -0.21         0.55 o
   4   1   6         72.50         71.23         2.01 o
   5   1   6          3.19          4.75         1.58 o
   6   1   6         56.45         55.15         3.17 o
  -8   2   6        115.07        115.05         6.34 o
  -7   2   6          6.65         14.34         2.22 o
  -6   2   6         66.18         75.37         2.19 o
  -5   2   6          0.03         -0.34         0.49 o
  -4   2   6         10.71          8.24         0.82 o
  -3   2   6        139.06        155.33         3.22 o
  -2   2   6        190.74        218.40         4.20 o
  -1   2   6        373.58        375.55         6.57 o
   0   2   6        612.83        631.16        10.65 o
   1   2   6        139.63        122.26         2.65 o
   2   2   6          0.16          0.85         0.55 o
   3   2   6          9.88         10.78         0.91 o
   4   2   6          0.01          1.31         0.79 o
   5   2   6          2.01          2.22         1.27 o
   6   2   6          1.01          0.95         1.27 o
  -8   3   6         45.65         38.67         2.85 o
  -7   3   6          6.88          4.44         1.27 o
  -6   3   6         22.78         19.65         1.52 o
  -5   3   6          1.15         -0.11         0.79 o
  -4   3   6        105.55        104.17         3.24 o
  -3   3   6        144.36        126.78         2.84 o
  -2   3   6        192.01        181.68         4.26 o
  -1   3   6         26.57         35.24         1.34 o
   0   3   6        290.84        310.59         5.68 o
   1   3   6         11.64         18.21         1.07 o
   2   3   6          2.32          2.54         0.59 o
   3   3   6          0.01         -0.14         0.76 o
   4   3   6         72.28         78.14         3.33 o
   5   3   6         10.99          7.29         1.58 o
   6   3   6          0.74          0.32         1.27 o
  -7   4   6          4.35          7.67         1.22 o
  -6   4   6          6.13          6.44         1.11 o
  -5   4   6         31.04         31.22         2.06 o
  -4   4   6         48.85         40.89         1.82 o
  -3   4   6         17.57         20.56         1.19 o
  -2   4   6        395.53        398.40         8.60 o
  -1   4   6          7.48          6.14         0.69 o
   0   4   6         20.53         21.64         1.07 o
   1   4   6         18.08         18.19         1.07 o
   2   4   6          0.20          0.08         0.82 o
   3   4   6          6.58          4.75         1.05 o
   4   4   6        101.02         91.47         3.20 o
   5   4   6          0.01          0.00         1.27 o
  -7   5   6          0.04          0.28         2.06 o
  -6   5   6         11.17         14.67         3.17 o
  -5   5   6         35.00         37.80         2.06 o
  -4   5   6          1.28          3.59         0.82 o
  -3   5   6         84.22         84.97         2.41 o
  -2   5   6        748.69        744.86        12.86 o
  -1   5   6         15.28         16.28         2.29 o
   0   5   6          1.11          0.73         0.62 o
   1   5   6          0.05         -0.12         0.82 o
   2   5   6         13.09          9.84         1.29 o
   3   5   6         10.83         12.85         1.52 o
   4   5   6         40.29         42.49         2.35 o
  -6   6   6          8.78          8.06         1.22 o
  -5   6   6         37.98         34.76         1.98 o
  -4   6   6          0.01          0.72         0.76 o
  -3   6   6          4.03          2.66         0.94 o
  -2   6   6          8.84          8.90         0.92 o
  -1   6   6         15.61         16.08         1.11 o
   0   6   6         19.04         16.85         1.44 o
   1   6   6          0.12         -0.16         0.82 o
   2   6   6         53.43         60.57         2.58 o
   3   6   6          4.08          2.92         1.05 o
   4   6   6          3.57          3.54         1.29 o
  -5   7   6          2.20          2.11         0.99 o
  -4   7   6         27.29         31.69         1.98 o
  -3   7   6         16.23         17.95         1.32 o
  -2   7   6         27.55         29.57         2.41 o
  -1   7   6          9.99          7.61         1.05 o
   0   7   6         54.44         53.24         2.35 o
   1   7   6         54.65         56.99         2.51 o
   2   7   6         11.82         12.67         1.52 o
  -3   8   6         56.83         64.71         4.05 o
  -2   8   6         68.43         73.68         2.97 o
  -1   8   6         60.40         59.48         2.58 o
   0   8   6         25.55         25.99         2.54 o
  -3  -9   7         27.27         18.38         3.80 o
  -2  -9   7          4.33         -1.58         2.54 o
  -1  -9   7          2.72          0.00         2.54 o
   0  -9   7         65.77         70.71         2.70 o
   1  -9   7         41.58         44.23         2.28 o
   2  -9   7          0.16         -0.11         0.85 o
   3  -9   7          3.85          2.79         2.54 o
  -5  -8   7          3.22          2.85         2.85 o
  -4  -8   7          1.96          0.00         2.54 o
  -3  -8   7          0.02          2.22         2.54 o
  -2  -8   7          0.22         -2.85         1.90 o
  -1  -8   7          2.01          1.01         0.75 o
   0  -8   7         12.04         13.29         1.19 o
   1  -8   7         18.38         19.00         1.58 o
   2  -8   7          1.61          1.48         1.27 o
   3  -8   7          1.22          0.74         0.85 o
   4  -8   7         32.94         33.42         3.64 o
  -6  -7   7          9.73         10.14         3.17 o
  -5  -7   7          0.00          0.63         2.22 o
  -4  -7   7         29.56         28.53         3.80 o
  -3  -7   7         18.08         10.46         2.54 o
  -2  -7   7          9.05         13.27         2.38 o
  -1  -7   7         69.79         80.29         3.64 o
   0  -7   7        660.68        677.48        11.69 o
   1  -7   7         14.13         21.11         2.85 o
   2  -7   7          7.29          7.78         1.11 o
   3  -7   7         63.43         69.70         2.74 o
   4  -7   7         17.04         14.02         1.67 o
   5  -7   7         38.19         40.87         3.17 o
  -6  -6   7         69.84         76.07         5.71 o
  -5  -6   7          7.80          9.83         2.54 o
  -4  -6   7         16.09         15.53         2.85 o
  -3  -6   7         41.02         52.69         2.74 o
  -2  -6   7          5.20         11.57         1.57 o
  -1  -6   7        398.18        429.94         7.78 o
   0  -6   7        333.43        354.26         6.48 o
   1  -6   7         62.32         72.44         3.63 o
   2  -6   7         15.16         18.74         1.52 o
   3  -6   7        129.81        113.21         5.55 o
   4  -6   7         89.66         84.69         3.20 o
   5  -6   7          8.98          5.94         1.29 o
   6  -6   7          7.57          8.51         2.22 o
  -7  -5   7          0.90          0.63         2.22 o
  -6  -5   7         39.83         39.30         4.44 o
  -5  -5   7         31.49         32.33         3.80 o
  -4  -5   7         59.76         67.35         2.81 o
  -3  -5   7        118.73        108.88         5.55 o
  -2  -5   7        123.86        104.83         2.37 o
  -1  -5   7          2.90          1.94         0.99 o
   0  -5   7         26.92         25.57         2.79 o
   1  -5   7        111.51        103.21         6.30 o
   2  -5   7        412.65        405.49        12.20 o
   3  -5   7         83.45         84.45         2.97 o
   4  -5   7          1.21          0.79         0.82 o
   5  -5   7          1.24          1.44         0.99 o
   6  -5   7         23.30         19.33         2.85 o
  -7  -4   7          0.15          1.58         2.22 o
  -6  -4   7         23.36         21.55         3.17 o
  -5  -4   7         49.02         50.36         2.51 o
  -4  -4   7         78.19         67.26         2.74 o
  -3  -4   7         14.64         11.74         2.69 o
  -2  -4   7         26.36         13.92         1.20 o
  -1  -4   7          3.42          4.45         0.75 o
   0  -4   7          0.31          0.62         0.30 o
   1  -4   7        279.31        288.24         6.36 o
   2  -4   7        235.92          1.58         0.63 o
   3  -4   7          3.73          1.55         0.82 o
   4  -4   7          7.39          4.20         1.05 o
   5  -4   7         39.79         33.38         1.82 o
   6  -4   7         90.12         80.87         3.11 o
  -8  -3   7         98.74        102.37         6.97 o
  -7  -3   7          0.01          4.12         1.90 o
  -6  -3   7         19.37         23.25         2.05 o
  -5  -3   7          1.18          0.00         1.27 o
  -4  -3   7         33.01         42.47         2.85 o
  -3  -3   7          0.16          1.27         0.95 o
  -2  -3   7        988.13       1066.52        31.69 o
  -1  -3   7        245.64        253.98         5.86 o
   0  -3   7        218.44        218.80         4.87 o
   1  -3   7        419.53        420.95         7.31 o
   2  -3   7         39.92         42.49         2.69 o
   3  -3   7         98.96         90.98         2.81 o
   4  -3   7         15.91         13.51         1.29 o
   5  -3   7         18.52         21.13         1.74 o
   6  -3   7         23.12         19.39         1.67 o
  -8  -2   7        239.70        225.35        10.46 o
  -7  -2   7          0.01          1.27         1.58 o
  -6  -2   7         66.31         50.71         3.49 o
  -5  -2   7          1.53          2.85         1.27 o
  -4  -2   7         93.63         99.52         4.44 o
  -3  -2   7        107.95        103.64         4.44 o
  -2  -2   7        508.69        548.00        17.12 o
  -1  -2   7        134.32        123.61         4.75 o
   0  -2   7         26.57         27.06         1.11 o
   1  -2   7        478.77        509.30        10.33 o
   2  -2   7          0.15         -0.11         0.57 o
   3  -2   7         37.45         38.70         1.82 o
   4  -2   7         98.96         98.16         3.11 o
   5  -2   7         26.49         24.19         1.67 o
   6  -2   7          0.06          0.52         0.82 o
  -8  -1   7        105.48         93.82         5.39 o
  -7  -1   7          4.08          5.07         1.58 o
  -6  -1   7          5.96          8.87         1.90 o
  -5  -1   7         18.63         13.63         1.90 o
  -4  -1   7         57.20         46.25         3.49 o
  -3  -1   7         56.51         56.42         3.17 o
  -2  -1   7         12.89         10.14         1.27 o
  -1  -1   7        226.92        229.79         4.10 o
   0  -1   7        296.62        280.03         4.94 o
   1  -1   7         46.99         59.81         1.56 o
   2  -1   7         42.86         43.45         1.29 o
   3  -1   7        153.36        144.95         3.79 o
   4  -1   7        180.00        184.25         5.86 o
   5  -1   7         38.19         37.58         2.12 o
   6  -1   7          5.93          3.17         1.58 o
  -8   0   7          1.04          2.85         1.90 o
  -7   0   7          2.65          2.54         1.58 o
  -6   0   7          0.50         -0.63         1.27 o
  -5   0   7         76.41         73.74         2.16 o
  -4   0   7        101.86        110.76         2.69 o
  -3   0   7         58.45         56.17         1.45 o
  -2   0   7        775.02        772.49        24.78 o
  -1   0   7         13.82         18.68         0.97 o
   0   0   7         60.73         65.38         1.81 o
   1   0   7         15.92         20.30         0.88 o
   2   0   7         89.64         93.18         2.18 o
   3   0   7         60.06         61.85         1.81 o
   4   0   7       1469.17       1476.94        28.97 o
   5   0   7          0.03         -0.32         1.27 o
   6   0   7         22.51         28.21         2.85 o
  -8   1   7         17.03         22.50         3.49 o
  -7   1   7          5.54          7.92         2.22 o
  -6   1   7         20.83         16.48         2.54 o
  -5   1   7         85.14         74.03         2.07 o
  -4   1   7         47.84         41.20         1.63 o
  -3   1   7         41.16         38.07         1.34 o
  -2   1   7       1330.43       1388.87        22.59 o
  -1   1   7         38.97         46.81         1.38 o
   0   1   7          4.93          5.15         0.65 o
   1   1   7          4.19          4.77         0.55 o
   2   1   7        256.46        222.86         4.26 o
   3   1   7         19.75         22.78         1.15 o
   4   1   7        346.14        386.99        11.73 o
   5   1   7         50.25         50.08         3.17 o
   6   1   7         17.01         12.04         1.90 o
  -8   2   7          7.75          4.44         2.22 o
  -7   2   7         12.88         15.21         2.85 o
  -6   2   7         28.60         33.37         1.59 o
  -5   2   7         14.41         17.53         1.77 o
  -4   2   7         18.36         20.15         1.10 o
  -3   2   7          3.52          4.79         0.95 o
  -2   2   7         57.68         62.56         1.65 o
  -1   2   7         81.42         93.07         2.19 o
   0   2   7        144.28        131.34         3.48 o
   1   2   7         71.19         71.25         1.95 o
   2   2   7         29.24         37.53         1.44 o
   3   2   7        140.18        139.24         3.10 o
   4   2   7          0.81          1.27         1.27 o
   5   2   7         10.89         13.63         2.22 o
   6   2   7          3.53          5.39         1.58 o
  -8   3   7          1.84          4.75         2.22 o
  -7   3   7         17.44         17.05         1.98 o
  -6   3   7         34.67         37.15         1.88 o
  -5   3   7         14.84         16.03         1.60 o
  -4   3   7          1.50          2.71         0.65 o
  -3   3   7         96.65        104.80         2.87 o
  -2   3   7        358.90        334.82         8.34 o
  -1   3   7        371.65        353.75         6.39 o
   0   3   7         24.18         27.98         1.25 o
   1   3   7        362.73        372.55         6.78 o
   2   3   7        212.85        195.73         4.29 o
   3   3   7         12.80         13.89         1.90 o
   4   3   7         41.54         38.67         2.22 o
   5   3   7          8.84          8.56         1.58 o
  -7   4   7         20.28         21.80         1.56 o
  -6   4   7          2.35          2.11         0.75 o
  -5   4   7         14.97         17.67         1.18 o
  -4   4   7        163.62        176.43         3.95 o
  -3   4   7        628.25        623.57        10.91 o
  -2   4   7        187.11        186.38         3.91 o
  -1   4   7        355.26        324.55         6.10 o
   0   4   7        100.76         86.70         3.54 o
   1   4   7          5.12          6.26         0.81 o
   2   4   7         78.82         78.15         4.12 o
   3   4   7         26.09         21.28         1.67 o
   4   4   7          2.38          1.20         1.90 o
   5   4   7          4.88          5.39         1.58 o
  -6   5   7          9.98         10.05         1.29 o
  -5   5   7         97.41         91.09         2.68 o
  -4   5   7        166.79        160.22         3.68 o
  -3   5   7        330.90        323.20         6.34 o
  -2   5   7         28.97         22.93         1.60 o
  -1   5   7        140.65        137.19         3.22 o
   0   5   7        120.07        124.41         4.82 o
   1   5   7          0.81          1.51         0.82 o
   2   5   7          6.27          3.49         1.05 o
   3   5   7          3.02          2.60         1.05 o
   4   5   7          4.68          7.63         2.06 o
  -6   6   7          0.02          0.49         1.27 o
  -5   6   7         65.13         68.54         2.37 o
  -4   6   7          0.24          0.45         0.69 o
  -3   6   7          5.87          6.37         0.92 o
  -2   6   7          2.92          4.69         1.28 o
  -1   6   7          8.44          8.86         0.97 o
   0   6   7          0.22          0.04         0.82 o
   1   6   7          0.13          0.32         0.82 o
   2   6   7         22.97         17.50         2.54 o
   3   6   7          9.98         11.27         1.52 o
  -4   7   7         82.07         85.93         2.79 o
  -3   7   7          0.87          1.72         0.88 o
  -2   7   7          5.63          7.46         1.03 o
  -1   7   7         48.40         47.78         2.28 o
   0   7   7          0.30         -1.22         0.82 o
   1   7   7          4.11          3.04         1.05 o
  -3  -9   8          0.01         -3.80         2.54 o
  -2  -9   8         35.30         45.64         4.75 o
  -1  -9   8          9.61         10.19         1.75 o
   0  -9   8         29.98         42.47         3.80 o
   1  -9   8         53.05         61.49         2.58 o
   2  -9   8         38.60         49.21         2.51 o
  -4  -8   8          4.82          5.71         2.85 o
  -3  -8   8          3.62          5.07         2.54 o
  -2  -8   8         12.39         17.70         1.98 o
  -1  -8   8         82.88         88.38         3.88 o
   0  -8   8         15.00         12.99         1.79 o
   1  -8   8         93.79         91.46         3.11 o
   2  -8   8         51.66         62.83         2.74 o
   3  -8   8         25.62         26.33         1.98 o
   4  -8   8          4.31          4.31         1.74 o
  -5  -7   8          0.00         -2.54         1.90 o
  -4  -7   8         20.14         24.40         3.80 o
  -3  -7   8         26.74         30.72         3.64 o
  -2  -7   8        157.50        149.33         4.87 o
  -1  -7   8        260.67        263.68         7.16 o
   0  -7   8         20.26         18.39         1.19 o
   1  -7   8        161.71        166.08         4.49 o
   2  -7   8         44.49         49.30         2.28 o
   3  -7   8         11.19         13.53         1.52 o
   4  -7   8          6.09          7.40         1.29 o
  -6  -6   8          0.15          1.27         1.90 o
  -5  -6   8          2.67          2.22         1.90 o
  -4  -6   8          2.73          2.07         1.22 o
  -3  -6   8         22.00         15.04         1.75 o
  -2  -6   8        312.84        351.33         8.83 o
  -1  -6   8        269.41        304.10        14.10 o
   0  -6   8         18.13         16.42         1.48 o
   1  -6   8          3.45          2.22         1.90 o
   2  -6   8         41.86         33.02         3.01 o
   3  -6   8          0.95         -0.04         0.82 o
   4  -6   8          2.94          1.58         1.05 o
   5  -6   8          0.02          0.74         0.99 o
  -7  -5   8          1.43          0.95         2.22 o
  -6  -5   8          2.32          0.95         1.90 o
  -5  -5   8         15.64         14.46         1.58 o
  -4  -5   8          6.70         11.93         1.52 o
  -3  -5   8         16.65         26.95         4.12 o
  -2  -5   8          0.92          0.63         1.43 o
  -1  -5   8         46.75         41.91         2.35 o
   0  -5   8        182.88        171.42         3.59 o
   1  -5   8         32.81         33.08         1.63 o
   2  -5   8         28.25         23.29         2.06 o
   3  -5   8         22.00         21.36         1.75 o
   4  -5   8         60.37         51.50         2.51 o
   5  -5   8         12.43         17.75         2.85 o
   6  -5   8         18.34         25.04         3.17 o
  -7  -4   8          0.65         -0.95         1.58 o
  -6  -4   8          1.18         -0.32         1.27 o
  -5  -4   8          7.38          9.09         1.29 o
  -4  -4   8          0.13          0.92         0.99 o
  -3  -4   8         26.31         15.14         1.44 o
  -2  -4   8        139.91        171.56         4.92 o
  -1  -4   8        143.82        160.85         3.19 o
   0  -4   8          1.75          1.70         0.80 o
   1  -4   8         59.49         59.26         3.01 o
   2  -4   8        230.27        218.23         5.18 o
   3  -4   8          0.43         -0.12         1.11 o
   4  -4   8        281.98        257.84         6.66 o
   5  -4   8         42.61         42.76         2.21 o
   6  -4   8          4.41          4.67         1.22 o
  -8  -3   8         48.54         39.30         4.75 o
  -7  -3   8          2.25          1.58         1.90 o
  -6  -3   8          7.68          7.92         1.58 o
  -5  -3   8         30.36         27.57         2.54 o
  -4  -3   8         41.24         54.20         3.17 o
  -3  -3   8        106.47        141.36         5.71 o
  -2  -3   8        263.86        298.25        10.14 o
  -1  -3   8        114.49         96.31         2.40 o
   1  -3   8         67.30         73.44         4.44 o
   2  -3   8         39.91         30.10         1.58 o
   3  -3   8         72.52         75.49         2.58 o
   4  -3   8        296.83        269.43         6.45 o
   5  -3   8         26.60         26.77         1.90 o
   6  -3   8          4.00          6.76         1.74 o
  -8  -2   8         24.75         35.18         4.44 o
  -7  -2   8          4.10          8.87         1.90 o
  -6  -2   8         30.26         34.23         2.85 o
  -5  -2   8         41.05         45.01         3.17 o
  -4  -2   8          1.31          0.95         1.27 o
  -3  -2   8         56.25         38.98         2.54 o
  -2  -2   8          1.05          2.85         1.27 o
  -1  -2   8         57.33         51.58         1.58 o
   0  -2   8        173.12        177.24         4.28 o
   1  -2   8        542.43        524.20        10.65 o
   2  -2   8         25.83         20.96         1.34 o
   3  -2   8          0.19          0.28         0.82 o
   4  -2   8         36.44         32.60         1.90 o
   5  -2   8          0.91          1.98         0.95 o
   6  -2   8          1.91          2.38         1.12 o
  -8  -1   8          1.65          1.90         1.58 o
  -7  -1   8         15.09         13.63         2.22 o
  -6  -1   8         12.01         18.70         2.54 o
  -5  -1   8         26.56         23.45         2.54 o
  -4  -1   8          0.08         -0.63         0.95 o
  -3  -1   8         69.84         63.07         3.49 o
  -2  -1   8        111.06         99.31         3.17 o
  -1  -1   8        647.93        664.05        11.14 o
   0  -1   8        106.60        118.94         2.56 o
   1  -1   8          2.55          2.60         0.66 o
   2  -1   8          0.29          0.57         0.42 o
   3  -1   8          0.17          0.59         0.82 o
   4  -1   8        323.74        358.20        14.10 o
   5  -1   8         17.63         17.99         1.67 o
   6  -1   8          4.64          2.85         1.58 o
  -8   0   8          1.89          3.80         1.90 o
  -7   0   8         23.29         32.65         3.49 o
  -6   0   8         22.64         22.82         2.85 o
  -5   0   8         27.35         25.36         2.85 o
  -4   0   8          2.84          3.17         1.58 o
  -3   0   8        275.05        305.12         6.38 o
  -2   0   8        246.67        272.80         4.94 o
  -1   0   8        513.61        528.42         9.25 o
   0   0   8        106.95        105.33         2.33 o
   1   0   8          0.16         -0.08         0.65 o
   2   0   8        518.94        481.72         8.37 o
   3   0   8          0.52         -0.16         1.74 o
   4   0   8        163.27        166.86         4.47 o
   5   0   8         15.74         16.80         2.22 o
   6   0   8         10.23         13.63         2.22 o
  -8   1   8         13.42         14.26         2.85 o
  -7   1   8          1.35          2.22         1.90 o
  -6   1   8          2.10          0.32         1.58 o
  -5   1   8         64.47         72.45         3.02 o
  -4   1   8        122.97         99.02        12.84 o
  -3   1   8        187.01        171.56         4.10 o
  -2   1   8        248.31        234.33         4.48 o
  -1   1   8         81.94         79.43         1.96 o
   0   1   8         32.97         28.17         1.11 o
   1   1   8          0.25          0.74         0.55 o
   2   1   8         15.76         18.82         1.10 o
   3   1   8         16.61         21.08         1.15 o
   4   1   8          3.84          3.80         1.27 o
   5   1   8         17.28         16.80         2.22 o
   6   1   8          4.41          5.71         1.58 o
  -8   2   8         12.10         16.48         3.17 o
  -7   2   8          0.03          0.00         1.90 o
  -6   2   8          4.48          2.91         1.22 o
  -5   2   8         63.54         49.29         1.65 o
  -4   2   8          6.88          3.59         0.80 o
  -3   2   8          0.03          0.00         0.49 o
  -2   2   8          7.22          9.90         0.73 o
  -1   2   8        114.29        121.70         2.75 o
   0   2   8          1.90          2.09         0.65 o
   1   2   8         80.43         84.75         2.18 o
   2   2   8          2.52          5.97         0.73 o
   3   2   8         39.65         35.98         4.28 o
   4   2   8          7.27          8.56         1.58 o
   5   2   8         22.14         26.62         2.85 o
  -7   3   8          3.23          3.33         1.43 o
  -6   3   8         25.87         29.23         3.17 o
  -5   3   8         30.05         36.47         1.58 o
  -4   3   8        206.88        222.60         4.61 o
  -3   3   8         19.22         16.91         1.11 o
  -2   3   8          8.25          9.93         0.92 o
  -1   3   8        100.51         99.38         2.52 o
   0   3   8         19.04         18.59         1.11 o
   1   3   8          9.80          5.16         0.69 o
   2   3   8        252.50        211.67         5.23 o
   3   3   8          7.93          9.78         1.22 o
   4   3   8         24.26         23.77         2.54 o
   5   3   8         13.33         16.80         2.22 o
  -7   4   8          9.53          9.65         1.67 o
  -6   4   8          1.00          0.86         0.75 o
  -5   4   8        103.59         95.40         2.99 o
  -4   4   8        383.71        373.22         7.14 o
  -3   4   8         47.05         44.10         1.77 o
  -2   4   8          8.54          6.65         0.88 o
  -1   4   8         20.96         22.91         1.30 o
   0   4   8          1.04          1.85         0.69 o
   1   4   8         26.44         28.53         1.75 o
   2   4   8         64.05         55.09         2.85 o
   3   4   8          2.00          2.36         0.99 o
   4   4   8         48.36         42.47         3.17 o
  -6   5   8          0.68          0.52         0.81 o
  -5   5   8         46.46         53.26         2.00 o
  -4   5   8         60.95         59.33         2.97 o
  -3   5   8         68.53         66.38         2.19 o
  -2   5   8         63.12         61.73         2.11 o
  -1   5   8          0.26          1.00         0.69 o
   0   5   8         57.99         63.21         2.51 o
   1   5   8          2.56          2.61         0.99 o
   2   5   8         40.19         42.90         3.33 o
   3   5   8         20.62         24.01         1.90 o
  -5   6   8          0.02          0.11         0.69 o
  -4   6   8          1.33          1.87         0.75 o
  -3   6   8          6.50          5.61         0.90 o
  -2   6   8         46.55         52.86         1.96 o
  -1   6   8         20.55         24.13         1.44 o
   0   6   8         55.32         49.95         2.28 o
   1   6   8         44.49         52.98         2.85 o
   2   6   8          2.31          3.98         1.58 o
  -3   7   8          5.01          6.79         1.07 o
  -2   7   8         18.49         17.31         1.34 o
  -1   7   8         68.06         71.12         2.97 o
   0   7   8          3.22          5.35         1.10 o
  -2  -9   9          4.83          5.71         2.85 o
  -1  -9   9         26.33         26.75         2.43 o
   0  -9   9          0.06         -1.27         1.90 o
   1  -9   9          3.13          4.44         2.22 o
  -4  -8   9          1.00         -2.85         1.90 o
  -3  -8   9         21.38         31.69         4.12 o
  -2  -8   9        165.68        167.66         5.55 o
  -1  -8   9         41.01         44.01         2.79 o
   0  -8   9          0.16         -0.63         1.90 o
   1  -8   9          4.24          6.97         2.22 o
   2  -8   9         10.11          6.79         1.29 o
   3  -8   9         73.25         86.32         3.27 o
  -5  -7   9         12.61         13.95         3.17 o
  -4  -7   9          0.11          3.17         2.22 o
  -3  -7   9        180.90        169.46        10.93 o
  -2  -7   9        208.38        240.94         6.90 o
  -1  -7   9          0.06         -1.44         1.22 o
   0  -7   9          6.47          6.02         2.22 o
   1  -7   9        137.75        127.89         3.80 o
   2  -7   9         35.85         33.37         1.87 o
   3  -7   9         13.12         17.43         1.75 o
   4  -7   9         14.92         14.12         1.67 o
  -6  -6   9         13.09          8.24         2.54 o
  -5  -6   9         42.01         38.67         4.44 o
  -4  -6   9         29.35         22.43         2.05 o
  -3  -6   9         40.67         54.32         4.44 o
  -2  -6   9         42.92         37.47         2.43 o
  -1  -6   9         49.10         50.08         2.79 o
   0  -6   9         68.33         74.36         3.14 o
   1  -6   9         39.14         47.07         2.11 o
   2  -6   9          7.43          7.50         1.29 o
   3  -6   9          0.94          0.00         1.90 o
   4  -6   9          0.54         -1.22         0.82 o
   5  -6   9          0.03          0.00         1.05 o
  -7  -5   9         11.15         12.04         2.85 o
  -6  -5   9         13.20         14.90         3.17 o
  -5  -5   9          0.72          2.62         1.22 o
  -4  -5   9          0.16          1.69         0.99 o
  -3  -5   9          0.32         -0.11         0.99 o
  -2  -5   9          1.81          1.11         1.12 o
  -1  -5   9        100.89        106.53         3.69 o
   0  -5   9        273.63        302.23         7.62 o
   1  -5   9         29.33         22.54         1.58 o
   2  -5   9          0.90          0.40         0.82 o
   3  -5   9         33.99         36.01         2.21 o
   4  -5   9         73.84         68.78         4.44 o
   5  -5   9          0.54          1.90         1.90 o
  -7  -4   9          1.78          3.17         1.90 o
  -6  -4   9          4.04          4.50         1.43 o
  -5  -4   9          0.79          1.16         0.99 o
  -4  -4   9        149.19        171.23         5.10 o
  -3  -4   9         34.58         25.04         2.54 o
  -2  -4   9         73.61         61.80         3.49 o
  -1  -4   9        173.38        157.59         4.59 o
   0  -4   9         98.72        106.95         3.55 o
   1  -4   9         42.09         48.25         2.11 o
   2  -4   9          2.87          0.28         0.82 o
   3  -4   9         77.89         68.93         3.80 o
   4  -4   9         40.09         37.62         2.05 o
   5  -4   9         40.33         41.59         2.28 o
  -7  -3   9          0.69          1.33         1.22 o
  -6  -3   9          8.12          6.97         1.58 o
  -5  -3   9          4.58          3.49         1.27 o
  -4  -3   9        266.37        239.29         8.87 o
  -3  -3   9         22.33         23.14         2.22 o
  -2  -3   9         64.20         78.92         3.80 o
  -1  -3   9        384.25        412.03        13.63 o
   1  -3   9         29.30         20.43         1.34 o
   2  -3   9        388.60        355.95         7.84 o
   3  -3   9         38.64         36.43         3.33 o
   4  -3   9          0.18         -1.27         1.11 o
   5  -3   9          8.83          8.26         1.29 o
  -7  -2   9          0.81          2.22         1.58 o
  -6  -2   9         21.35         19.02         2.54 o
  -5  -2   9          5.72          9.51         1.90 o
  -4  -2   9         29.90         46.91         3.17 o
  -3  -2   9        190.47        198.09         7.61 o
  -2  -2   9        160.86        136.92         5.71 o
   0  -2   9         75.60         73.06         2.11 o
   1  -2   9         53.36         53.94         1.87 o
   2  -2   9         69.14         56.97         5.39 o
   3  -2   9         16.43         15.91         1.34 o
   4  -2   9         23.21         23.19         1.75 o
   5  -2   9         16.07         15.59         1.52 o
  -8  -1   9          1.49         -0.95         1.58 o
  -7  -1   9          3.90          3.49         1.58 o
  -6  -1   9         27.91         28.84         3.17 o
  -5  -1   9         60.36         51.98         3.49 o
  -4  -1   9        129.68         98.25         4.75 o
  -3  -1   9         27.04         33.91         2.85 o
  -1  -1   9         13.09         16.39         0.78 o
   0  -1   9         21.80         20.37         0.95 o
   1  -1   9         74.21         74.71         1.95 o
   2  -1   9       1616.64       1701.88        32.94 o
   3  -1   9          7.24          9.12         1.22 o
   4  -1   9         69.55         74.72         3.80 o
   5  -1   9         20.93         21.34         1.67 o
  -8   0   9          0.85          1.27         1.58 o
  -7   0   9         18.79         21.55         2.85 o
  -6   0   9         16.51         14.26         2.54 o
  -5   0   9          6.80         11.73         2.22 o
  -4   0   9        467.70        508.69        11.99 o
  -2   0   9         28.52         31.42         1.19 o
  -1   0   9          6.33          6.13         0.72 o
   0   0   9        156.61        153.63         3.17 o
   1   0   9         80.56         81.06         2.10 o
   2   0   9       1334.45       1358.30        22.31 o
   3   0   9        105.17        116.26         3.56 o
   4   0   9         39.24         40.34         2.12 o
   5   0   9         20.11         19.97         2.54 o
  -7   1   9         10.10          9.83         2.54 o
  -6   1   9          5.68          9.83         2.22 o
  -5   1   9          9.40          9.19         1.34 o
  -4   1   9        119.26         97.15         3.59 o
  -3   1   9         21.07         14.51         0.95 o
  -2   1   9        103.73         99.91         2.31 o
  -1   1   9          5.54          3.47         0.65 o
   0   1   9        103.00         97.08         2.33 o
   1   1   9        138.55        140.20         3.08 o
   2   1   9         10.32          9.54         0.91 o
   3   1   9         27.30         29.02         1.67 o
   4   1   9         10.56         10.14         1.58 o
   5   1   9         12.05          9.19         1.90 o
  -7   2   9          6.89          6.97         2.22 o
  -6   2   9          0.17         -1.48         0.99 o
  -5   2   9         22.36         18.58         1.90 o
  -4   2   9         58.61         48.27         4.44 o
  -3   2   9         10.47          8.10         0.75 o
  -2   2   9         17.12         15.14         1.14 o
  -1   2   9        172.67        179.31         3.82 o
   0   2   9         83.54         90.13         2.33 o
   1   2   9         32.70         31.30         1.39 o
   2   2   9         61.78         53.91         2.09 o
   3   2   9          1.66          0.32         1.27 o
   4   2   9          0.06          0.00         1.27 o
   5   2   9         15.76         16.48         2.22 o
  -7   3   9          0.96         -0.03         1.22 o
  -6   3   9         45.81         53.18         3.02 o
  -5   3   9        135.42        125.23         4.48 o
  -4   3   9         61.93         68.12         2.07 o
  -3   3   9        193.47        188.71         4.00 o
  -2   3   9         49.20         50.05         1.65 o
  -1   3   9          8.90          8.76         0.92 o
   0   3   9        172.44        161.47         3.54 o
   1   3   9         13.80          9.39         0.97 o
   2   3   9          0.05          0.95         0.90 o
   3   3   9          8.97         11.55         1.34 o
   4   3   9          9.06          6.34         1.58 o
  -6   4   9        106.42         95.65         4.02 o
  -5   4   9        168.40        181.26         5.81 o
  -4   4   9          9.61          7.55         0.95 o
  -3   4   9         63.01         61.65         2.04 o
  -2   4   9         52.12         50.45         1.77 o
  -1   4   9          0.01          0.35         0.90 o
   0   4   9         52.34         38.77         1.63 o
   1   4   9         31.44         35.09         2.85 o
   2   4   9          2.17          1.55         0.99 o
   3   4   9          2.92          2.73         2.22 o
  -5   5   9          7.41          6.69         0.95 o
  -4   5   9          0.01         -0.32         0.73 o
  -3   5   9         14.10         13.41         1.11 o
  -2   5   9         35.58         35.29         1.61 o
  -1   5   9          0.54          0.59         0.69 o
   0   5   9          7.50          7.35         1.05 o
   1   5   9          3.45          3.99         1.05 o
   2   5   9          0.24         -0.50         0.76 o
  -4   6   9          1.05          0.80         0.84 o
  -3   6   9         29.88         37.55         2.80 o
  -2   6   9          0.71          1.47         0.92 o
  -1   6   9          1.79          2.25         0.99 o
   0   6   9          8.48         10.41         1.29 o
   1   6   9         30.96         37.73         2.21 o
  -1  -9  10         24.62         28.84         3.49 o
   0  -9  10         29.15         32.01         3.49 o
  -4  -8  10         44.62         37.08         4.75 o
  -3  -8  10         34.36         29.48         4.12 o
  -2  -8  10          4.20          3.17         1.57 o
  -1  -8  10         89.06         81.76         3.79 o
   0  -8  10         36.95         38.67         3.80 o
   1  -8  10          5.80          4.44         2.22 o
   2  -8  10          6.95          6.97         2.54 o
  -5  -7  10          0.10          0.00         2.22 o
  -4  -7  10        131.10        151.18         8.24 o
  -3  -7  10        111.88        119.33         4.42 o
  -2  -7  10          5.62          3.46         2.38 o
  -1  -7  10         40.51         39.95         2.69 o
   0  -7  10         53.99         49.44         4.12 o
   1  -7  10          0.31          2.54         2.22 o
   2  -7  10         10.26          6.66         2.22 o
   3  -7  10          0.47          1.01         1.05 o
  -6  -6  10          1.56          0.00         1.90 o
  -5  -6  10          2.25          1.90         2.22 o
  -4  -6  10         23.47         14.37         1.75 o
  -3  -6  10         51.11         58.55         6.97 o
  -2  -6  10         85.40         92.31         3.79 o
  -1  -6  10         24.95         25.13         2.12 o
   0  -6  10          0.98          2.22         1.90 o
   1  -6  10          4.87          5.39         2.22 o
   2  -6  10         14.35         10.01         1.34 o
   3  -6  10          4.87          4.15         1.10 o
   4  -6  10         48.69         53.55         2.74 o
  -6  -5  10          0.38          0.32         1.90 o
  -5  -5  10          7.03          8.61         1.52 o
  -4  -5  10          4.80          1.74         1.12 o
  -3  -5  10         86.80         93.05         4.60 o
  -2  -5  10         46.85         48.41         3.49 o
  -1  -5  10          0.90          0.39         0.99 o
   0  -5  10         82.54         75.75         4.44 o
   1  -5  10          4.03          2.54         1.90 o
   2  -5  10        320.05        293.81         7.77 o
   3  -5  10         38.71         50.13         2.51 o
   4  -5  10         12.75         13.63         2.54 o
  -7  -4  10          2.97          6.02         2.22 o
  -6  -4  10          6.45         11.53         1.67 o
  -5  -4  10         40.07         41.32         4.28 o
  -4  -4  10         42.93         44.37         3.17 o
  -3  -4  10         41.13         32.65         2.85 o
  -2  -4  10          7.51          6.02         1.58 o
  -1  -4  10          5.24          6.66         1.90 o
   0  -4  10         99.04         97.03         3.47 o
   1  -4  10         20.84         23.45         2.85 o
   2  -4  10        337.14        323.60         7.39 o
   3  -4  10         52.93         52.94         2.35 o
   4  -4  10          5.51          5.21         1.10 o
   5  -4  10          5.87          6.44         1.29 o
  -7  -3  10          6.11          7.29         1.90 o
  -6  -3  10          2.19          1.58         1.58 o
  -5  -3  10         24.64         18.70         2.54 o
  -4  -3  10          2.15          1.27         1.27 o
  -3  -3  10          9.94         12.99         1.90 o
  -2  -3  10         53.15         57.68         3.49 o
  -1  -3  10        153.12        156.25         6.34 o
   0  -3  10          6.12          2.85         1.58 o
   1  -3  10          4.10          3.06         0.85 o
   2  -3  10          1.17          1.78         0.82 o
   3  -3  10          0.03          0.04         0.82 o
   4  -3  10          0.29          0.12         1.11 o
   5  -3  10         14.85         15.07         1.74 o
  -7  -2  10          7.19         12.68         2.22 o
  -6  -2  10          1.53          2.54         1.58 o
  -5  -2  10          0.78          1.90         1.58 o
  -4  -2  10          8.15          9.51         1.90 o
  -3  -2  10        124.24        136.29         6.02 o
  -2  -2  10         16.23         20.92         2.22 o
  -1  -2  10         10.43          3.17         1.27 o
   0  -2  10          1.43          5.07         1.58 o
   1  -2  10          0.37         -0.32         0.82 o
   2  -2  10        157.29        169.77         4.42 o
   3  -2  10         24.71         30.14         3.01 o
   4  -2  10          5.27          4.80         1.22 o
   5  -2  10         15.70         18.02         3.01 o
  -7  -1  10          0.07          0.00         1.58 o
  -6  -1  10          3.41          4.12         1.90 o
  -5  -1  10         53.88         65.92         4.44 o
  -4  -1  10         11.48         10.14         1.90 o
  -3  -1  10        127.05        122.97         5.71 o
  -2  -1  10         58.81         49.23         6.02 o
  -1  -1  10          3.37          2.85         0.90 o
   0  -1  10        477.55        467.56         8.20 o
   1  -1  10         57.47         58.47         1.98 o
   2  -1  10        144.45        151.37         4.11 o
   3  -1  10          5.55          7.42         1.05 o
   4  -1  10         14.32         17.17         1.67 o
   5  -1  10         15.30         12.68         1.90 o
  -7   0  10          7.67          5.71         2.22 o
  -6   0  10         58.29         48.49         3.80 o
  -5   0  10         54.98         47.54         3.80 o
  -4   0  10         42.10         39.25         2.35 o
  -3   0  10         71.56         74.05         2.91 o
  -2   0  10         96.90         91.31         3.14 o
  -1   0  10         17.30         20.80         2.06 o
   0   0  10        359.93        369.45         6.71 o
   1   0  10         88.99         83.23         2.21 o
   2   0  10          4.52          2.69         0.82 o
   3   0  10          7.21          6.62         1.22 o
   4   0  10          3.37          5.71         1.58 o
   5   0  10         23.14         24.09         2.54 o
  -7   1  10         17.04         16.48         2.85 o
  -6   1  10          3.88          3.49         1.90 o
  -5   1  10         10.93         17.36         1.67 o
  -4   1  10         10.57         11.66         1.44 o
  -3   1  10         51.13         50.46         2.57 o
  -2   1  10         40.83         42.87         2.49 o
  -1   1  10        134.08        130.35         2.98 o
   0   1  10          7.14          4.99         0.84 o
   1   1  10         23.90         21.27         1.21 o
   2   1  10          6.84          8.40         1.22 o
   3   1  10         71.58         81.43         3.17 o
   4   1  10         39.55         43.74         3.17 o
  -7   2  10         19.96         18.38         3.17 o
  -6   2  10         42.04         42.17         2.69 o
  -5   2  10          9.73          6.04         1.34 o
  -4   2  10         10.89          9.01         1.44 o
  -3   2  10        136.39        127.12         4.26 o
  -2   2  10         13.99         14.46         0.99 o
  -1   2  10         11.39          9.24         0.92 o
   0   2  10        213.67        191.61         4.05 o
   1   2  10          1.90          3.51         0.78 o
   2   2  10          5.43          7.47         1.00 o
   3   2  10         69.49         71.63         3.80 o
   4   2  10         45.93         47.86         3.17 o
  -6   3  10        126.88        126.64         4.81 o
  -5   3  10         60.36         69.35         3.24 o
  -4   3  10         13.07         15.69         1.79 o
  -3   3  10         34.94         44.15         3.79 o
  -2   3  10         12.52         13.90         1.11 o
  -1   3  10         11.72         14.74         1.11 o
   0   3  10         67.61         64.12         2.10 o
   1   3  10         30.46         34.37         1.68 o
   2   3  10        147.04        142.85         4.24 o
   3   3  10         11.32         11.09         1.90 o
  -6   4  10         38.68         38.71         5.71 o
  -5   4  10         55.56         47.84         2.79 o
  -4   4  10         31.58         29.07         3.33 o
  -3   4  10          0.06          0.02         0.69 o
  -2   4  10         12.15         15.55         1.15 o
  -1   4  10         24.36         25.97         1.38 o
   0   4  10        107.83        106.85         2.84 o
   1   4  10         18.73         18.43         1.52 o
   2   4  10         17.54         19.51         1.67 o
  -4   5  10          1.79          2.48         0.88 o
  -3   5  10          3.83          3.44         0.88 o
  -2   5  10         58.89         56.16         2.04 o
  -1   5  10         12.19         15.47         1.30 o
   0   5  10          0.22          0.81         0.99 o
   1   5  10         16.99         19.44         1.67 o
  -3  -8  11         16.22         11.48         2.06 o
  -2  -8  11          0.37         -1.15         1.44 o
  -1  -8  11         25.22         20.28         3.17 o
   0  -8  11          1.10          2.54         2.22 o
   1  -8  11         22.11         26.62         3.49 o
  -4  -7  11         28.16         25.19         2.28 o
  -3  -7  11          1.56         -0.32         4.12 o
  -2  -7  11          1.26          0.48         1.34 o
  -1  -7  11         24.24         30.43         3.49 o
   0  -7  11          4.63          4.12         2.22 o
   1  -7  11          1.90          3.17         2.22 o
   2  -7  11          8.16         11.73         2.85 o
  -5  -6  11         11.20          7.92         2.54 o
  -4  -6  11          2.23          2.22         1.34 o
  -3  -6  11         19.18         19.40         2.06 o
  -2  -6  11         71.12         85.85         3.56 o
  -1  -6  11         17.40         16.82         1.79 o
   0  -6  11          1.43          3.17         2.22 o
   1  -6  11          5.49          6.97         2.54 o
   2  -6  11          9.87          6.66         2.22 o
   3  -6  11          0.23          0.95         1.90 o
  -6  -5  11         10.77         10.46         2.85 o
  -5  -5  11          0.29         -1.09         1.27 o
  -4  -5  11          7.31          6.75         1.90 o
  -3  -5  11         44.00         36.51         2.43 o
  -2  -5  11         74.35         69.42         3.17 o
  -1  -5  11         17.71         24.11         2.06 o
   0  -5  11         33.21         33.60         3.49 o
   1  -5  11        111.09        102.69         5.39 o
   2  -5  11         31.14         27.57         3.17 o
   3  -5  11         20.14         24.56         1.98 o
   4  -5  11          0.72         -0.63         1.90 o
  -6  -4  11         67.04         60.47         3.20 o
  -5  -4  11          3.77          7.29         1.90 o
  -4  -4  11         25.71         28.53         2.85 o
  -3  -4  11        111.40        123.61         5.71 o
  -2  -4  11         72.78         79.55         4.44 o
  -1  -4  11         72.33         66.24         4.12 o
   0  -4  11        225.19        197.77         7.92 o
   1  -4  11         35.85         31.69         3.49 o
   2  -4  11          0.06          0.42         1.27 o
   3  -4  11         42.87         48.28         2.35 o
   4  -4  11         39.69         41.96         2.28 o
  -7  -3  11          0.02         -0.63         1.58 o
  -6  -3  11         32.55         34.86         3.17 o
  -5  -3  11         41.50         36.77         3.17 o
  -4  -3  11         76.47         66.88         4.12 o
  -3  -3  11        114.02        106.81         5.07 o
  -2  -3  11         18.38         13.95         2.22 o
  -1  -3  11         18.17         17.12         2.22 o
   0  -3  11          6.11          7.29         1.90 o
   1  -3  11         10.48          5.39         1.90 o
   2  -3  11         14.94         16.85         1.34 o
   3  -3  11         48.90         47.66         2.28 o
   4  -3  11         46.34         50.19         4.12 o
  -7  -2  11         10.90          8.56         2.22 o
  -6  -2  11         39.91         36.77         3.17 o
  -5  -2  11         39.79         45.64         3.49 o
  -4  -2  11         43.68         47.54         3.49 o
  -3  -2  11         29.29         34.55         3.17 o
  -2  -2  11          0.30         -0.32         0.95 o
  -1  -2  11         41.68         45.32         3.49 o
   0  -2  11        812.86        857.97        26.62 o
   1  -2  11          0.28         -1.31         1.90 o
   2  -2  11         94.41         94.84         3.04 o
   3  -2  11         35.04         46.03         2.28 o
   4  -2  11         19.90         25.04         3.17 o
  -7  -1  11         11.94         13.95         2.54 o
  -6  -1  11         79.10         80.50         5.07 o
  -5  -1  11         34.99         29.48         3.17 o
  -4  -1  11         36.61         31.69         3.17 o
  -3  -1  11          3.37          3.17         1.27 o
  -2  -1  11         59.14         66.62         3.33 o
  -1  -1  11         16.41         19.44         2.06 o
   0  -1  11       1516.83       1576.86        33.50 o
   1  -1  11         35.17         44.05         2.06 o
   2  -1  11         61.58         63.46         3.64 o
   3  -1  11         80.89         78.45         3.64 o
   4  -1  11          0.96          0.76         1.05 o
  -7   0  11          8.77          6.02         2.22 o
  -6   0  11         53.36         48.18         4.12 o
  -5   0  11         13.66         15.21         2.54 o
  -4   0  11          4.20          0.32         0.90 o
  -3   0  11          0.04          0.36         0.79 o
  -2   0  11         35.67         31.39         2.02 o
  -1   0  11          0.43          0.50         0.95 o
   0   0  11         72.05         77.69         3.58 o
   1   0  11         56.74         60.17         2.70 o
   2   0  11         15.39         17.65         1.52 o
   3   0  11          1.07         -0.07         2.22 o
   4   0  11          4.14          2.85         1.27 o
  -7   1  11          1.30          1.27         1.90 o
  -6   1  11          0.52          1.58         1.58 o
  -5   1  11          2.62          2.69         1.12 o
  -4   1  11          6.22          8.87         1.34 o
  -3   1  11         13.47         15.68         2.85 o
  -2   1  11         33.33         39.15         2.54 o
  -1   1  11          1.38          0.79         0.90 o
   0   1  11         21.89         22.27         1.25 o
   1   1  11          6.26         10.17         0.97 o
   2   1  11          6.06          9.14         1.22 o
   3   1  11          3.74          5.07         1.58 o
   4   1  11          2.73          4.44         1.58 o
  -6   2  11          7.98         12.16         1.67 o
  -5   2  11         17.09         18.57         2.38 o
  -4   2  11         13.51         11.69         1.67 o
  -3   2  11          2.34          1.37         0.99 o
  -2   2  11        108.31         94.61         3.59 o
  -1   2  11         20.70         16.77         1.15 o
   0   2  11          7.11          5.82         0.84 o
   1   2  11          2.73          3.59         0.84 o
   2   2  11          0.27          0.32         1.27 o
   3   2  11         30.92         30.43         2.85 o
  -6   3  11          0.72          1.01         1.22 o
  -5   3  11         15.30         11.86         1.75 o
  -4   3  11         15.36         16.40         2.69 o
  -3   3  11          0.10         -0.79         0.90 o
  -2   3  11         88.79         82.95         2.42 o
  -1   3  11         12.64         13.21         1.11 o
   0   3  11         19.06         16.50         1.35 o
   1   3  11          0.43          1.51         0.99 o
   2   3  11          4.23          2.22         1.27 o
  -5   4  11         10.13         10.55         1.90 o
  -4   4  11         30.92         36.16         2.57 o
  -3   4  11          0.69          1.11         1.43 o
  -2   4  11          8.11          5.30         0.92 o
  -1   4  11          5.76          7.72         1.03 o
   0   4  11          0.17          0.59         0.82 o
   1   4  11         17.77         21.44         2.22 o
  -3   5  11          4.96          5.55         1.34 o
  -2   5  11          0.85          1.93         0.84 o
  -1   5  11          9.24         11.79         1.34 o
  -3  -7  12         18.26         17.29         2.12 o
  -2  -7  12          9.99         12.32         1.90 o
  -1  -7  12          0.47          2.22         2.22 o
   0  -7  12          0.61          2.22         2.22 o
   1  -7  12          2.57          3.17         2.54 o
  -4  -6  12         28.27         27.70         6.97 o
  -3  -6  12          0.96          0.17         1.22 o
  -2  -6  12         13.65         15.57         1.90 o
  -1  -6  12          0.50         -2.85         1.90 o
   0  -6  12        128.07        118.22         6.34 o
   1  -6  12          8.85         12.68         2.54 o
   2  -6  12         32.02         33.91         3.80 o
  -5  -5  12         16.50         17.24         2.54 o
  -4  -5  12          2.38          3.49         1.34 o
  -3  -5  12          1.72          0.63         1.12 o
  -2  -5  12         24.02         21.42         2.02 o
  -1  -5  12          2.85          6.02         2.22 o
   0  -5  12        234.76        214.57         8.87 o
   1  -5  12         39.73         38.67         3.80 o
   2  -5  12          0.68         -0.63         1.90 o
   3  -5  12          0.00         -0.63         1.90 o
  -6  -4  12          0.47          0.95         1.58 o
  -5  -4  12         16.87         15.85         2.54 o
  -4  -4  12          0.94          0.00         1.58 o
  -3  -4  12          5.10          2.85         1.90 o
  -2  -4  12          1.69          1.58         1.58 o
  -1  -4  12          3.54          0.00         1.58 o
   0  -4  12         22.18         19.33         2.54 o
   1  -4  12          7.43          5.39         2.22 o
   2  -4  12          9.52          5.07         2.22 o
   3  -4  12          0.01          0.95         0.95 o
  -6  -3  12          0.06          0.32         1.58 o
  -5  -3  12          1.58          2.22         1.58 o
  -4  -3  12          1.02          1.27         1.58 o
  -3  -3  12          1.75          3.17         1.58 o
  -2  -3  12          4.92          8.24         1.90 o
  -1  -3  12          8.37          8.87         2.22 o
   0  -3  12         30.73         29.16         3.17 o
   1  -3  12          5.82          8.87         2.22 o
   2  -3  12         33.71         40.57         3.80 o
   3  -3  12         12.17         12.32         1.39 o
  -6  -2  12          0.48          0.63         1.58 o
  -5  -2  12         10.04         11.73         2.22 o
  -4  -2  12          9.81         10.78         2.22 o
  -3  -2  12          1.55          1.58         1.58 o
  -2  -2  12        230.45        230.74         8.87 o
  -1  -2  12         28.58         32.33         3.17 o
   0  -2  12         19.03         21.24         2.54 o
   1  -2  12          1.05          1.27         1.58 o
   2  -2  12          0.00          0.67         0.82 o
   3  -2  12          0.13          1.52         1.05 o
  -6  -1  12          0.77          3.80         1.90 o
  -5  -1  12         21.29         22.19         2.85 o
  -4  -1  12         68.50         69.73         4.44 o
  -3  -1  12         13.61          9.51         1.90 o
  -2  -1  12        532.26        548.32        18.07 o
  -1  -1  12         18.35         16.08         1.52 o
   0  -1  12          1.10          0.83         0.82 o
   1  -1  12          0.19          0.00         1.58 o
   2  -1  12          7.32         10.31         1.43 o
   3  -1  12         44.10         40.80         2.28 o
  -6   0  12          3.54          4.44         2.22 o
  -5   0  12         14.19         13.63         2.54 o
  -4   0  12         55.93         57.37         4.12 o
  -3   0  12         22.80         18.71         1.79 o
  -2   0  12         64.28         65.94         5.07 o
  -1   0  12         38.03         36.52         2.24 o
   0   0  12         10.13         10.42         1.34 o
   1   0  12         56.76         57.83         2.28 o
   2   0  12         43.48         42.06         2.05 o
   3   0  12         31.54         32.01         2.05 o
  -6   1  12          8.23          6.66         2.22 o
  -5   1  12         50.18         52.42         2.91 o
  -4   1  12         12.83         10.99         1.57 o
  -3   1  12         18.07         19.28         1.79 o
  -2   1  12         58.48         56.00         3.49 o
  -1   1  12          0.21          1.23         0.99 o
   0   1  12          0.72          1.16         0.99 o
   1   1  12        126.14        133.34         3.88 o
   2   1  12         51.77         61.81         9.67 o
   3   1  12          0.03          1.90         1.27 o
  -5   2  12         19.54         20.87         2.12 o
  -4   2  12          7.22          7.25         1.44 o
  -3   2  12          2.99          5.25         1.34 o
  -2   2  12         75.59         75.92         3.36 o
  -1   2  12         52.94         58.81         3.17 o
   0   2  12         92.05         89.15         2.56 o
   1   2  12         27.50         26.95         1.44 o
   2   2  12         70.42         78.60         3.80 o
  -5   3  12          0.62          1.15         1.22 o
  -4   3  12          0.05          0.32         1.12 o
  -3   3  12         23.37         21.02         2.12 o
  -2   3  12         48.10         49.29         2.69 o
  -1   3  12          7.72          8.09         1.34 o
   0   3  12         49.83         48.86         1.96 o
   1   3  12         11.41         10.48         1.90 o
  -3   4  12          4.03          4.75         1.34 o
  -2   4  12          7.81         11.21         1.67 o
  -1   4  12         29.69         37.44         1.77 o
  -2  -7  13          1.03         -0.32         2.22 o
  -1  -7  13          0.88         -2.22         2.22 o
  -3  -6  13          4.99          5.71         1.57 o
  -2  -6  13         29.19         30.86         2.57 o
  -1  -6  13         33.74         29.79         3.49 o
   0  -6  13          4.41          3.49         2.54 o
   1  -6  13          1.46          2.54         2.22 o
  -4  -5  13         36.60         39.98         2.89 o
  -3  -5  13         21.84         16.70         2.38 o
  -2  -5  13         99.31         86.61         3.69 o
  -1  -5  13         29.74         30.43         3.49 o
   0  -5  13          1.96          3.17         2.22 o
   1  -5  13         41.32         42.79         4.12 o
   2  -5  13         17.75         22.82         3.49 o
  -5  -4  13         30.09         26.94         3.17 o
  -4  -4  13          7.44          9.83         2.22 o
  -3  -4  13          7.38          8.87         2.22 o
  -2  -4  13         27.02         31.69         3.17 o
  -1  -4  13          5.36          2.85         1.90 o
   0  -4  13          3.16          4.44         2.22 o
   1  -4  13         57.71         60.54         4.44 o
   2  -4  13         32.99         36.13         4.12 o
  -5  -3  13         15.06         17.75         2.54 o
  -4  -3  13          0.00         -0.32         1.58 o
  -3  -3  13          6.11          3.49         1.90 o
  -2  -3  13        194.65        222.81         8.87 o
  -1  -3  13          2.93          2.22         1.90 o
   0  -3  13         36.87         31.06         3.49 o
   1  -3  13         47.52         47.54         4.12 o
   2  -3  13         43.08         40.25         3.80 o
  -5  -2  13          3.32          2.85         1.90 o
  -4  -2  13          7.95         10.46         2.22 o
  -3  -2  13          2.10          2.22         1.58 o
  -2  -2  13        603.57        586.35        19.33 o
  -1  -2  13          5.61          2.85         1.90 o
   0  -2  13         53.58         56.10         4.12 o
   1  -2  13         56.41         68.14         4.44 o
   2  -2  13          0.18         -1.27         1.90 o
  -5  -1  13          0.01          0.00         1.58 o
  -4  -1  13          0.70          2.22         1.58 o
  -3  -1  13          5.66          4.44         1.58 o
  -2  -1  13        153.64        183.51         7.92 o
  -1  -1  13         35.63         44.72         2.35 o
   0  -1  13         17.48         18.70         2.54 o
   1  -1  13         18.08         17.12         2.85 o
   2  -1  13          0.24         -2.38         1.58 o
  -5   0  13          0.15          0.95         1.58 o
  -4   0  13          4.75          5.39         1.90 o
  -3   0  13          3.26          3.96         1.12 o
  -2   0  13          4.12          4.28         1.12 o
  -1   0  13         18.34         20.46         1.90 o
   0   0  13         12.99         17.94         2.38 o
   1   0  13          1.55         -1.27         1.58 o
   2   0  13          2.24          0.95         1.90 o
  -5   1  13          0.74          1.11         1.12 o
  -4   1  13         30.79         24.25         2.24 o
  -3   1  13          9.57          9.67         1.74 o
  -2   1  13          2.89          1.27         1.27 o
  -1   1  13          8.34          8.60         1.34 o
   0   1  13         14.83         16.17         4.60 o
   1   1  13         16.94         16.16         2.54 o
  -4   2  13         64.72         69.84         3.36 o
  -3   2  13          0.42          0.00         1.12 o
  -2   2  13         21.24         19.10         2.02 o
  -1   2  13          0.46          1.43         1.12 o
   0   2  13          1.43          2.69         1.12 o
  -2   3  13          7.59          5.41         1.34 o
  -1   3  13          1.70          2.54         1.74 o
  -3  -5  14          7.44          9.61         3.33 o
  -2  -5  14         23.76         14.58         2.85 o
  -1  -5  14         14.52         16.16         2.85 o
   0  -5  14          8.48          7.61         2.54 o
  -4  -4  14          5.39          7.61         2.22 o
  -3  -4  14          6.51          5.71         2.22 o
  -2  -4  14          0.20         -0.32         1.90 o
  -1  -4  14          2.60          0.63         1.90 o
   0  -4  14         39.02         44.69         3.80 o
   1  -4  14          0.05          0.63         2.22 o
  -4  -3  14         59.21         60.54         4.44 o
  -3  -3  14          9.03          5.39         2.22 o
  -2  -3  14          0.27          0.00         1.58 o
  -1  -3  14          0.09          0.32         1.90 o
   0  -3  14         16.26         15.53         2.85 o
   1  -3  14          4.77          8.24         2.54 o
  -4  -2  14        250.73        235.17         9.83 o
  -3  -2  14          0.04         -0.32         1.58 o
  -2  -2  14          7.04          6.34         1.90 o
  -1  -2  14          2.57          1.58         1.90 o
   0  -2  14          7.18          4.75         2.22 o
   1  -2  14          9.42          8.24         2.54 o
  -4  -1  14        111.25        117.27         6.34 o
  -3  -1  14         17.65         17.43         2.85 o
  -2  -1  14          5.21          6.02         1.90 o
  -1  -1  14         11.38          8.87         2.22 o
   0  -1  14         20.84         17.75         2.85 o
   1  -1  14         23.88         25.36         3.17 o
  -4   0  14          4.30          2.22         1.90 o
  -3   0  14          2.40          0.95         1.12 o
  -2   0  14          0.11         -0.95         0.99 o
  -1   0  14         69.21         76.95         3.36 o
   0   0  14         36.76         42.79         3.80 o
  -3   1  14         13.74         12.14         1.79 o
  -2   1  14         18.21         16.31         1.90 o
  -1   1  14         37.28         33.74         3.01 o
  -2  -3  15         15.37         15.85         2.85 o
  -1  -3  15         23.48         33.28         3.80 o
  -2  -2  15         16.85         16.48         2.85 o
  -1  -2  15         25.28         25.67         3.17 o
  -2  -1  15         11.16         12.99         2.54 o
                                                
